# Supplementary material for: Differential Metabolite Profiles during Fruit Development in High-Yielding Oil Palm Mesocarp
Source: PLoS One. 2013 Apr 11;8(4):e61344. doi: 10.1371/journal.pone.0061344 (PMC3623811; doi:10.1371/journal.pone.0061344)
Supplement: Table S1 — GC-MS analysis of fatty acid species concentrations during fruits development. (XLSX) [file pone.0061344.s002.xlsx]

## Sheet: Fatty acid species
Retention Time	Compound ID	W12_H3	W12_H4	W12_H5	W12_H7	W12_H8	W12_H9	W12_L3	W12_L4	W12_L5	W12_L6	W12_L7	W12_L9	W14_H2	W14_H4	W14_H5	W14_H6	W14_H7	W14_H8	W14_H9	W14_L1	W14_L3	W14_L4	W14_L5	W14_L6	W14_L7	W14_L8	W14_L9	W16_H2	W16_H3	W16_H4	W16_H5	W16_H6	W16_H7	W16_H8	W16_H9	W16_L1	W16_L3	W16_L4	W16_L5	W16_L6	W16_L7	W16_L8	W16_L9	W18_H2	W18_H3	W18_H4	W18_H5	W18_H6
1.848	12:0 (dodecanoic acid)		0.0245686	0.138153			0.0261366	0.0331235			0.0279151									0.0143045	0.0174625		0.0159974		0.0211701	0.0107697	0.0116837	0.0174999													0.0441373			0.014743
2.451	14:0 (tetradecanoic acid)	-0.430465	0.0264886	0.0602215	-0.0153316	-0.0887007	0.0328251	0.0257413	0.0107403	-0.00134692	0.0207953	-0.0141256	0.0119027	0.0769133	0.017225	0.0288083	0.0419977	0.0145258	0.0284578	0.0309881	0.0252566	0.0262593	0.0258954	0.0185952	0.0348304	0.0573835	0.029332	0.0259346	0.165634		0.127165	0.115638	0.109733	0.0541392	0.084136	0.0747706	0.0711187	0.0865699	0.0726867	0.077497	0.168661	0.655207	0.0562095	0.0788731	0.905783	0.252709	0.697723	0.749764	0.420198
3.457	16:0 (hexadecanoic acid)	-17.4126	0.874296	1.06264	-0.422878	-7.11944	1.28197	0.796037	-0.289028	-0.103029	0.0486306	-0.625944	-0.0557401	7.32259	0.678235	1.0538	1.18734	0.558982	0.987522	1.13561	0.73213	0.707992	0.796745	0.770048	0.84996	3.12354	0.938933	0.831335	17.3964	7.28189	13.3248	18.6532	11.9468	5.92855	9.92191	9.24092	8.19333	5.74312	6.2526	8.06008	10.4962	30.3366	5.46087	6.69953	43.7704	26.3365	42.0523	49.8226	30.826
4.952	18:0 (Octadecanoic acid)	-2.26799	0.122727	0.140368	-0.000467189	-0.843094	0.15678	0.111577	0.00136636	0.016086	0.0373249	-0.0559891	0.0173794	1.04651	0.0964791	0.140577	0.173096	0.0992363	0.1569	0.142022	0.127081	0.0955003	0.112382	0.119087	0.112171	0.327259	0.140377	0.120705	2.12825	0.910254	1.54618	2.9046	1.9923	1.11342	1.85053	1.13576	1.84335	0.589379	0.667099	1.1625	1.08326	2.83425	0.728354	0.963072	6.86418	3.34077	5.00093	8.37237	4.77744
5.166	18:1 (Octadecenoic acid) (oleic acid)	-14.6417	0.44838	0.722837	-0.621837	-6.20526	0.714424	0.495055	-0.468087	-0.27052	-0.129469	-0.801102	-0.249179	9.56639	0.585602	0.959621	0.919534	0.329068	0.923177	1.0622	0.499712	0.472049	0.62784	0.463767	0.804923	2.93799	0.756306	0.652742	19.5872	9.40143	15.4123	22.5031	14.9706	7.29301	12.9483	11.3094	9.69214	5.47147	5.97981	11.4497	12.0547	24.2572	6.71082	8.85878	52.5344	30.9628	46.5195	56.4162	34.3241
5.609	18:2 (Octadecadienoic acid) (linoleic acid)	-1.04669	0.906903	0.979619	0.714583	0.231366	0.869491	0.815949	0.546132	0.685123	0.529974	0.714224	0.775211	3.76748	0.619641	0.922287	0.884593	0.5246	0.681224	0.795799	0.714344	0.481851	0.566546	0.595878	0.57821	1.54157	0.619409	0.760322	6.91849	3.5028	6.02971	8.8454	5.23106	3.27781	4.78506	4.883	3.84814	2.85836	2.82512	3.41831	5.3053	10.9988	2.37407	4.24374	13.4151	9.41521	13.8284	16.3557	10.0367
6.26	18:3 (Octadecatrienoic acid)	0.748218	0.674992	0.675239	0.586405	0.683023	0.641348	0.672948	0.649833	0.633783	0.390603	0.58967	0.568669	0.588372	0.397929	0.455429	0.682835	0.422996	0.438581	0.453073	0.47845	0.4459	0.437133	0.521403	0.434496	0.491113	0.520633	0.491057	0.68038	0.808607	0.765159	0.789935	0.792638	0.934453	0.740916	0.698427	0.58476	0.66521	0.787645	0.810268	1.07687	0.722105	0.760396	0.76142	0.564171	0.507751	0.544845	0.725437	0.718747
6.917	20:0 (eicosanoic aicd)			0.0258147			0.0259222							0.0935706												0.0316384					0.863822	0.191971	0.139967	0.246177			0.09957		0.0551718	0.101146	0.125522	0.213057	0.057956	0.0823	0.525185	0.236043	0.389522	0.534094	0.455656
	Supporting Table S1. GC-MS analysis of fatty acid species concentrations during fruit development.
[truncated: 40 more columns]
