# Supplementary material for: Differential Metabolite Profiles during Fruit Development in High-Yielding Oil Palm Mesocarp
Source: PLoS One. 2013 Apr 11;8(4):e61344. doi: 10.1371/journal.pone.0061344 (PMC3623811; doi:10.1371/journal.pone.0061344)
Supplement: Table S2 — Polar and non-polar lipid molecular species of oil palm fruits from LC-MS analysis. (XLSX) [file pone.0061344.s003.xlsx]

## Sheet: Lipid data
Mass	Compound Formula	Compound Name	std1	9_W12H2	10_W12H3	11_W12H4	12_W12H5	13_W12H6	14_W12H7	15_W12H8	16_W12H9	1_W12L1	2_W12L3	std2	3_W12L4	4_W12L5	5_W12L6	6_W12L7	7_W12L8	8_W12L9	25_W14H2	26_W14H3	27_W14H4	28_W14H5	std3	29_W14H6	30_W14H7	31_W14H8	32_W14H9	17_W14L1	18_W14L3	19_W14L4	20_W14L5	21_W14L6	22_W14L7	std4	23_W14L8	24_W14L9	41_W16H2	42_W16H3	43_W16H4	44_W16H5	45_W16H6	46_W16H7	47_W16H8	48_W16H9	std5	33_W16L1	34_W16L3
926.6	C49H80O15	DGDG(34:6)	0.0000	0.0001	0.0002	0.0000	0.0000	0.0000	0.0000	0.0000	0.0000	0.0017	0.0000	0.0000	0.0000	0.0000	0.0000	0.0000	0.0000	0.0000	0.0000	0.0000	0.0000	0.0000	0.0000	0.0000	0.0000	0.0000	0.0000	0.0000	0.0000	0.0000	0.0000	0.0000	0.0000	0.0000	0.0000	0.0000	0.0000	0.0000	0.0000	0.0000	0.0000	0.0000	0.0000	0.0000	0.0000	0.0000	0.0000
928.6	C49H82O15	DGDG(34:5)	0.0000	0.0003	0.0000	0.0008	0.0000	0.0000	0.0000	0.0000	0.0000	0.0000	0.0000	0.0000	0.0000	0.0000	0.0000	0.0000	0.0006	0.0000	0.0000	0.0000	0.0000	0.0000	0.0000	0.0000	0.0000	0.0000	0.0000	0.0000	0.0000	0.0000	0.0000	0.0000	0.0000	0.0000	0.0000	0.0000	0.0000	0.0000	0.0000	0.0000	0.0000	0.0000	0.0000	0.0000	0.0000	0.0000	0.0000
930.6	C49H84O15	DGDG(34:4)	0.0000	0.0153	0.0208	0.0156	0.0070	0.0066	0.0086	0.0084	0.0080	0.0018	0.0126	0.0000	0.0240	0.0141	0.0124	0.0109	0.0095	0.0097	0.0005	0.0052	0.0034	0.0033	0.0000	0.0006	0.0000	0.0010	0.0016	0.0026	0.0048	0.0045	0.0021	0.0015	0.0000	0.0000	0.0007	0.0033	0.0000	0.0000	0.0008	0.0000	0.0002	0.0000	0.0000	0.0006	0.0000	0.0002	0.0019
932.6	C49H86O15	DGDG(34:3)	0.0000	1.2320	1.4980	1.2889	0.9862	0.6606	1.1116	1.0378	1.1182	0.7526	1.3244	0.0000	1.8529	1.2372	0.9540	1.0908	1.2557	1.0723	0.3008	0.5370	0.4451	0.4186	0.0000	0.3624	0.3399	0.2925	0.4555	0.4405	0.5395	0.5144	0.2549	0.4269	0.2033	0.0000	0.3316	0.2705	0.1369	0.1441	0.0489	0.2764	0.0311	0.2031	0.0740	0.2259	0.0000	0.3028	0.4924
934.6	C49H88O15	DGDG(34:2)	0.0000	0.1265	0.1566	0.1664	0.1330	0.2162	0.1077	0.1045	0.1276	0.1375	0.1135	0.0000	0.0865	0.1543	0.1128	0.1327	0.1200	0.1089	0.0998	0.0800	0.0726	0.1144	0.0000	0.0411	0.0313	0.0415	0.0781	0.0632	0.0355	0.0441	0.0388	0.0391	0.0372	0.0000	0.0354	0.0345	0.0377	0.0459	0.0150	0.1011	0.0136	0.0305	0.0207	0.0702	0.0000	0.1029	0.0583
936.6	C49H90O15	DGDG(34:1)	0.0000	0.3902	0.2885	0.2862	0.2184	0.2480	0.1990	0.3049	0.2617	0.2022	0.4161	0.0000	0.3195	0.2685	0.3814	0.2979	0.2030	0.2714	0.1769	0.1214	0.1219	0.1567	0.0000	0.0872	0.0656	0.1084	0.1283	0.1005	0.1500	0.1167	0.1014	0.1954	0.1136	0.0000	0.0942	0.0773	0.0972	0.0729	0.0561	0.1875	0.0368	0.0683	0.0478	0.1099	0.0000	0.1972	0.1614
954.6	C51H84O15	DGDG(36:6)	0.0006	0.4664	0.8892	0.5488	0.5682	0.2033	0.6702	0.4153	0.4373	0.2726	0.5228	0.0000	1.1376	0.5006	0.3125	0.5125	0.7112	0.4812	0.1205	0.2163	0.1621	0.2015	0.0101	0.1475	0.1166	0.1384	0.1978	0.1869	0.1879	0.2519	0.0878	0.1233	0.1065	0.0000	0.1238	0.1176	0.0543	0.0576	0.0128	0.1377	0.0102	0.1040	0.0230	0.0971	0.0006	0.1581	0.1957
956.6	C51H86O15	DGDG(36:5)	0.0000	0.0586	0.0846	0.0596	0.0527	0.0409	0.0286	0.0474	0.0621	0.0338	0.0374	0.0000	0.0555	0.0355	0.0351	0.0689	0.0641	0.0627	0.0352	0.0409	0.0186	0.0292	0.0000	0.0198	0.0028	0.0098	0.0371	0.0353	0.0069	0.0063	0.0076	0.0148	0.0154	0.0000	0.0186	0.0243	0.0111	0.0107	0.0016	0.0505	0.0000	0.0133	0.0087	0.0264	0.0000	0.0436	0.0223
958.6	C51H88O15	DGDG(36:4)	0.0000	0.2650	0.2905	0.2107	0.2028	0.1448	0.1942	0.2138	0.1984	0.1311	0.2921	0.0000	0.2735	0.1819	0.1581	0.1857	0.1743	0.2436	0.1181	0.1077	0.0844	0.1206	0.0000	0.0695	0.0452	0.0589	0.1108	0.0772	0.0841	0.0982	0.0606	0.1097	0.0782	0.0000	0.0522	0.0496	0.0519	0.0461	0.0136	0.0788	0.0068	0.0311	0.0201	0.0671	0.0000	0.1163	0.1022
960.6	C51H90O15	DGDG(36:3)	0.0000	0.6583	0.7766	0.6913	0.4934	0.3146	0.5822	0.4676	0.6152	0.4515	0.5111	0.0000	0.8423	0.5530	0.5609	0.5744	0.5100	0.4933	0.2008	0.3321	0.2667	0.2366	0.0000	0.1750	0.1519	0.1410	0.2535	0.2828	0.1594	0.2174	0.1372	0.2881	0.1416	0.0000	0.1677	0.1283	0.0701	0.0878	0.0327	0.1405	0.0166	0.1242	0.0462	0.1131	0.0000	0.2591	0.2067
962.6	C51H92O15	DGDG(36:2)	0.0000	0.0325	0.0231	0.0317	0.0202	0.0201	0.0115	0.0117	0.0080	0.0206	0.0297	0.0000	0.0000	0.0126	0.0170	0.0000	0.0225	0.0096	0.0232	0.0079	0.0217	0.0236	0.0000	0.0021	0.0000	0.0145	0.0243	0.0075	0.0000	0.0126	0.0043	0.0057	0.0060	0.0000	0.0051	0.0044	0.0160	0.0084	0.0065	0.0330	0.0007	0.0037	0.0031	0.0183	0.0000	0.0352	0.0082
964.7	C51H94O15	DGDG(36:1)	0.0014	0.0941	0.0577	0.0411	0.0440	0.0365	0.0299	0.0523	0.0529	0.0510	0.0634	0.0000	0.0488	0.0336	0.0730	0.0573	0.0415	0.0533	0.0242	0.0309	0.0211	0.0134	0.0006	0.0136	0.0050	0.0187	0.0257	0.0238	0.0083	0.0176	0.0140	0.0398	0.0111	0.0000	0.0102	0.0127	0.0113	0.0048	0.0029	0.0199	0.0040	0.0098	0.0082	0.0120	0.0021	0.0496	0.0185
982.6	C53H88O15	DGDG(38:6)	0.0010	0.0136	0.0300	0.0217	0.0063	0.0041	0.0241	0.0102	0.0088	0.0089	0.0154	0.0007	0.0217	0.0094	0.0030	0.0186	0.0113	0.0126	0.0017	0.0046	0.0015	0.0024	0.0000	0.0015	0.0082	0.0022	0.0033	0.0013	0.0018	0.0046	0.0000	0.0027	0.0049	0.0000	0.0051	0.0008	0.0000	0.0008	0.0014	0.0020	0.0013	0.0008	0.0022	0.0021	0.0015	0.0029	0.0047
984.6	C53H90O15	DGDG(38:5)	0.0000	0.0111	0.0079	0.0028	0.0063	0.0024	0.0044	0.0018	0.0018	0.0000	0.0000	0.0000	0.0147	0.0000	0.0017	0.0001	0.0008	0.0055	0.0001	0.0005	0.0049	0.0002	0.0000	0.0010	0.0000	0.0000	0.0017	0.0000	0.0000	0.0001	0.0010	0.0004	0.0000	0.0000	0.0000	0.0000	0.0000	0.0000	0.0000	0.0000	0.0000	0.0000	0.0000	0.0000	0.0000	0.0000	0.0000
986.6	C53H92O15	DGDG(38:4)	0.0000	0.0032	0.0028	0.0037	0.0003	0.0008	0.0015	0.0048	0.0009	0.0000	0.0036	0.0000	0.0000	0.0000	0.0003	0.0000	0.0000	0.0000	0.0003	0.0000	0.0000	0.0035	0.0000	0.0000	0.0000	0.0000	0.0000	0.0000	0.0000	0.0000	0.0000	0.0000	0.0000	0.0000	0.0000	0.0000	0.0000	0.0000	0.0000	0.0000	0.0000	0.0000	0.0000	0.0000	0.0000	0.0000	0.0000
988.7	C53H94O15	DGDG(38:3)	0.0000	0.0197	0.0284	0.0206	0.0093	0.0094	0.0264	0.0005	0.0189	0.0046	0.0112	0.0000	0.0239	0.0146	0.0055	0.0145	0.0115	0.0125	0.0055	0.0053	0.0073	0.0015	0.0000	0.0008	0.0022	0.0013	0.0083	0.0019	0.0013	0.0025	0.0000	0.0065	0.0052	0.0000	0.0006	0.0038	0.0000	0.0000	0.0015	0.0012	0.0000	0.0000	0.0000	0.0037	0.0000	0.0037	0.0012
Total DGDG			0.003	3.3869	4.1549	3.3899	2.7481	1.9083	2.9999	2.681	2.9198	2.0699	3.3533	0.0007	4.7009	3.0153	2.6277	2.9643	3.136	2.8366	1.1076	1.4898	1.2313	1.3255	0.0107	0.9221	0.7687	0.8282	1.326	1.2235	1.1795	1.2909	0.7097	1.2539	0.723	0	0.8452	0.7271	0.4865	0.4791	0.1938	1.0286	0.1213	0.5888	0.254	0.7464	0.0042	1.2716	1.2735
764.5	C43H70O10	MGDG(34:6)	0.0018	0.0056	0.0047	0.0028	0.0000	0.0015	0.0000	0.0000	0.0000	0.0000	0.0005	0.0000	0.0000	0.0000	0.0000	0.0008	0.0394	0.0007	0.0000	0.0003	0.0002	0.0000	0.0340	0.0000	0.0000	0.0000	0.0000	0.0004	0.0003	0.0000	0.0000	0.0000	0.0000	0.0000	0.0000	0.0000	0.0000	0.0000	0.0000	0.0000	0.0000	0.0000	0.0000	0.0000	0.0000	0.0000	0.0000
766.5	C43H72O10	MGDG(34:5)	0.0000	0.0055	0.0086	0.0063	0.0016	0.0010	0.0048	0.0013	0.0025	0.0016	0.0007	0.0000	0.0057	0.0021	0.0015	0.0011	0.0120	0.0046	0.0002	0.0000	0.0002	0.0000	0.0000	0.0007	0.0000	0.0000	0.0010	0.0000	0.0000	0.0000	0.0000	0.0000	0.0003	0.0000	0.0000	0.0000	0.0000	0.0000	0.0000	0.0000	0.0000	0.0002	0.0000	0.0000	0.0000	0.0000	0.0000
768.5	C43H74O10	MGDG(34:4)	0.0000	0.1234	0.1293	0.1103	0.0623	0.0706	0.0746	0.1001	0.0807	0.0522	0.1026	0.0000	0.1059	0.0897	0.0666	0.1210	0.0827	0.1010	0.0127	0.0516	0.0483	0.0329	0.0023	0.0000	0.0136	0.0272	0.0470	0.0240	0.0000	0.0313	0.0217	0.0234	0.0290	0.0000	0.0229	0.0283	0.0102	0.0000	0.0000	0.0086	0.0003	0.0109	0.0000	0.0000	0.0000	0.0193	0.0295
770.5	C43H76O10	MGDG(34:3)	0.0000	0.5623	0.5491	0.4640	0.3162	0.2418	0.3561	0.3669	0.4380	0.2579	0.4781	0.0000	0.4888	0.4807	0.3299	0.5340	0.3259	0.3976	0.1046	0.2145	0.1573	0.1317	0.0000	0.1273	0.0000	0.1008	0.2075	0.1577	0.1637	0.1450	0.1317	0.1614	0.1235	0.0000	0.0000	0.0951	0.0730	0.0000	0.0147	0.0900	0.0125	0.0624	0.0000	0.0625	0.0000	0.1286	0.1763
772.6	C43H78O10	MGDG(34:2)	0.0000	0.0610	0.0530	0.0550	0.0381	0.0503	0.0242	0.0480	0.0383	0.0366	0.0280	0.0000	0.0262	0.0457	0.0381	0.0534	0.0204	0.0597	0.0148	0.0343	0.0252	0.0318	0.0002	0.0186	0.0141	0.0137	0.0336	0.0253	0.0027	0.0130	0.0133	0.0065	0.0164	0.0000	0.0161	0.0111	0.0121	0.0156	0.0080	0.0326	0.0021	0.0139	0.0081	0.0240	0.0000	0.0386	0.0300
774.6	C43H80O10	MGDG(34:1)	0.0002	0.0175	0.0252	0.0154	0.0093	0.0068	0.0120	0.0086	0.0143	0.0122	0.0193	0.0000	0.0062	0.0156	0.0134	0.0139	0.0104	0.0100	0.0118	0.0075	0.0031	0.0064	0.0000	0.0066	0.0000	0.0075	0.0154	0.0038	0.0066	0.0034	0.0000	0.0119	0.0081	0.0000	0.0052	0.0038	0.0139	0.0069	0.0077	0.0193	0.0033	0.0083	0.0010	0.0059	0.0000	0.0244	0.0138
792.5	C45H74O10	MGDG(36:6)	0.0008	6.3140	9.3623	6.4377	5.9300	3.0035	5.9726	5.7393	6.7957	2.8506	6.0396	0.0015	9.4217	6.4017	3.3317	6.9151	7.0115	6.0552	1.1953	3.0269	2.2314	2.1706	0.0150	1.9129	1.8187	2.0148	3.2144	2.4591	2.3713	2.4812	1.5680	1.9202	1.5454	0.0009	1.9372	1.7265	0.9256	0.8044	0.1829	1.4576	0.1631	1.0777	0.4818	1.2528	0.0000	2.1011	2.4749
794.5	C45H76O10	MGDG(36:5)	0.0000	0.4089	0.4319	0.3960	0.4904	0.5178	0.2503	0.3580	0.5310	0.3070	0.1744	0.0000	0.1810	0.3852	0.2342	0.4629	0.3797	0.4198	0.1619	0.3065	0.1700	0.3512	0.0000	0.1937	0.1094	0.1483	0.3781	0.1806	0.0937	0.1051	0.1148	0.1076	0.1755	0.0000	0.1367	0.0785	0.1457	0.1505	0.0256	0.2942	0.0328	0.1322	0.0791	0.2065	0.0000	0.5051	0.1662
796.6	C45H78O10	MGDG(36:4)	0.0000	0.5797	0.5781	0.4835	0.4582	0.5224	0.3818	0.5013	0.5074	0.3084	0.4805	0.0000	0.3893	0.5151	0.2737	0.5132	0.4415	0.5434	0.2026	0.3259	0.2172	0.4207	0.0000	0.2080	0.1491	0.2049	0.3892	0.2426	0.1581	0.1698	0.1465	0.2135	0.2418	0.0000	0.1522	0.1287	0.1742	0.1555	0.0716	0.3179	0.0355	0.1388	0.0959	0.2306	0.0000	0.5127	0.3188
798.6	C45H80O10	MGDG(36:3)	0.0000	0.2317	0.2483	0.1413	0.1082	0.1239	0.1267	0.1279	0.1626	0.0866	0.1072	0.0000	0.1529	0.1702	0.1069	0.1703	0.0994	0.1449	0.0435	0.1074	0.0802	0.0725	0.0000	0.0613	0.0306	0.0667	0.1190	0.0850	0.0467	0.0629	0.0552	0.0770	0.0680	0.0000	0.0458	0.0220	0.0454	0.0539	0.0093	0.0770	0.0144	0.0467	0.0324	0.0513	0.0000	0.1766	0.0718
800.6	C45H82O10	MGDG(36:2)	0.0000	0.0265	0.0232	0.0157	0.0190	0.0030	0.0058	0.0060	0.0131	0.0146	0.0137	0.0000	0.0048	0.0006	0.0149	0.0129	0.0121	0.0217	0.0217	0.0236	0.0000	0.0313	0.0000	0.0100	0.0032	0.0145	0.0328	0.0014	0.0000	0.0016	0.0000	0.0093	0.0250	0.0000	0.0136	0.0000	0.0119	0.0211	0.0066	0.0270	0.0013	0.0089	0.0141	0.0177	0.0000	0.0478	0.0229
802.6	C45H84O10	MGDG(36:1)	0.0001	0.0057	0.0035	0.0038	0.0000	0.0000	0.0022	0.0000	0.0047	0.0012	0.0030	0.0000	0.0008	0.0017	0.0000	0.0008	0.0000	0.0046	0.0000	0.0000	0.0000	0.0006	0.0005	0.0000	0.0000	0.0001	0.0001	0.0007	0.0004	0.0000	0.0000	0.0000	0.0000	0.0000	0.0000	0.0000	0.0000	0.0000	0.0001	0.0000	0.0006	0.0009	0.0000	0.0000	0.0000	0.0000	0.0000
820.6	C47H78O10	MGDG(38:6)	0.0000	0.0229	0.0292	0.0219	0.0098	0.0027	0.0282	0.0053	0.0124	0.0021	0.0067	0.0000	0.0384	0.0149	0.0036	0.0167	0.0224	0.0111	0.0003	0.0073	0.0043	0.0034	0.0000	0.0026	0.0059	0.0015	0.0042	0.0052	0.0058	0.0032	0.0000	0.0021	0.0000	0.0000	0.0015	0.0014	0.0003	0.0000	0.0000	0.0003	0.0000	0.0000	0.0000	0.0000	0.0000	0.0033	0.0022
822.6	C47H80O10	MGDG(38:5)	0.0000	0.0218	0.0474	0.0122	0.0014	0.0060	0.0172	0.0110	0.0201	0.0025	0.0069	0.0000	0.0187	0.0108	0.0037	0.0214	0.0176	0.0228	0.0010	0.0065	0.0000	0.0005	0.0000	0.0012	0.0001	0.0001	0.0039	0.0004	0.0008	0.0010	0.0076	0.0014	0.0000	0.0000	0.0000	0.0002	0.0000	0.0000	0.0000	0.0000	0.0000	0.0004	0.0000	0.0000	0.0000	0.0044	0.0031
824.6	C47H82O10	MGDG(38:4)	0.0000	0.0049	0.0076	0.0032	0.0096	0.0010	0.0024	0.0003	0.0000	0.0000	0.0042	0.0000	0.0000	0.0044	0.0000	0.0008	0.0001	0.0054	0.0000	0.0004	0.0009	0.0007	0.0000	0.0000	0.0000	0.0012	0.0004	0.0009	0.0000	0.0000	0.0000	0.0000	0.0007	0.0000	0.0003	0.0000	0.0000	0.0000	0.0000	0.0000	0.0000	0.0000	0.0000	0.0000	0.0000	0.0007	0.0000
826.6	C47H84O10	MGDG(38:3)	0.0000	0.0022	0.0082	0.0000	0.0028	0.0016	0.0023	0.0000	0.0020	0.0013	0.0002	0.0000	0.0008	0.0058	0.0005	0.0000	0.0012	0.0000	0.0000	0.0003	0.0000	0.0000	0.0000	0.0000	0.0000	0.0000	0.0007	0.0000	0.0000	0.0006	0.0000	0.0011	0.0000	0.0000	0.0000	0.0000	0.0000	0.0000	0.0000	0.0000	0.0000	0.0000	0.0000	0.0000	0.0000	0.0000	0.0000
Total MGDG			0.0029	8.3936	11.5096	8.1691	7.4569	4.5539	7.2612	7.274	8.6228	3.9348	7.4656	0.0015	10.8412	8.1442	4.4187	8.8383	8.4763	7.8025	1.7704	4.113	2.9383	3.2543	0.052	2.5429	2.1447	2.6013	4.4473	3.1871	2.8501	3.0181	2.0588	2.5354	2.2337	0.0009	2.3315	2.0956	1.4123	1.2079	0.3265	2.3245	0.2659	1.5013	0.7124	1.8513	0	3.5626	3.3095
738.5	C38H73O10P	PG(32:1)	0.0001	0.0026	0.0000	0.0016	0.0013	0.0000	0.0024	0.0019	0.0017	0.0010	0.0015	0.0000	0.0024	0.0008	0.0013	0.0011	0.0028	0.0016	0.0003	0.0013	0.0011	0.0011	0.0001	0.0005	0.0000	0.0002	0.0004	0.0000	0.0006	0.0014	0.0000	0.0010	0.0001	0.0000	0.0001	0.0005	0.0000	0.0002	0.0001	0.0001	0.0000	0.0003	0.0000	0.0000	0.0000	0.0001	0.0005
740.5	C38H75O10P	PG(32:0)	0.0000	0.1376	0.1415	0.0856	0.1556	0.1172	0.1656	0.1353	0.1530	0.1006	0.0817	0.0000	0.1278	0.0603	0.0612	0.0997	0.1620	0.1779	0.1143	0.0928	0.0774	0.1147	0.0000	0.0400	0.0349	0.0439	0.0928	0.0812	0.0574	0.0679	0.0339	0.0634	0.0606	0.0000	0.0251	0.0390	0.0406	0.0375	0.0375	0.0857	0.0218	0.0407	0.0234	0.0455	0.0000	0.0830	0.0906
760.5	C40H71O10P	PG(34:4)	0.0001	0.0000	0.0000	0.0000	0.0000	0.0000	0.0000	0.0001	0.0000	0.0002	0.0000	0.0000	0.0000	0.0000	0.0000	0.0000	0.0008	0.0000	0.0000	0.0000	0.0000	0.0000	0.0000	0.0000	0.0000	0.0000	0.0000	0.0000	0.0000	0.0000	0.0000	0.0000	0.0000	0.0000	0.0000	0.0000	0.0000	0.0001	0.0000	0.0000	0.0000	0.0000	0.0000	0.0000	0.0000	0.0000	0.0000
762.5	C40H73O10P	PG(34:3)	0.0000	0.0416	0.0461	0.0382	0.0463	0.0251	0.0459	0.0332	0.0353	0.0264	0.0205	0.0000	0.0469	0.0237	0.0186	0.0250	0.0482	0.0446	0.0088	0.0210	0.0182	0.0174	0.0001	0.0093	0.0099	0.0096	0.0146	0.0162	0.0142	0.0189	0.0088	0.0104	0.0066	0.0000	0.0080	0.0112	0.0023	0.0037	0.0020	0.0046	0.0005	0.0061	0.0009	0.0042	0.0000	0.0064	0.0144
764.5	C40H75O10P	PG(34:2)	0.0000	0.0414	0.0477	0.0353	0.0450	0.0383	0.0520	0.0391	0.0464	0.0299	0.0236	0.0000	0.0350	0.0253	0.0222	0.0359	0.0628	0.0547	0.0352	0.0265	0.0236	0.0339	0.0000	0.0120	0.0177	0.0133	0.0223	0.0239	0.0151	0.0199	0.0108	0.0160	0.0203	0.0000	0.0097	0.0131	0.0176	0.0155	0.0125	0.0518	0.0055	0.0218	0.0081	0.0247	0.0000	0.0385	0.0455
766.5	C40H77O10P	PG(34:1)	0.0000	0.0775	0.0681	0.0370	0.0678	0.0417	0.0647	0.0591	0.0680	0.0443	0.0357	0.0000	0.0746	0.0262	0.0390	0.0407	0.0745	0.0836	0.0677	0.0401	0.0447	0.0546	0.0001	0.0233	0.0185	0.0279	0.0464	0.0335	0.0290	0.0463	0.0136	0.0386	0.0421	0.0000	0.0137	0.0239	0.0318	0.0296	0.0244	0.0629	0.0126	0.0352	0.0212	0.0360	0.0000	0.0564	0.0624
768.5	C40H79O10P	PG(34:0)	0.0000	0.0149	0.0195	0.0087	0.0162	0.0115	0.0238	0.0172	0.0199	0.0140	0.0048	0.0000	0.0124	0.0063	0.0052	0.0063	0.0187	0.0188	0.0087	0.0086	0.0069	0.0074	0.0000	0.0041	0.0054	0.0040	0.0080	0.0101	0.0053	0.0078	0.0059	0.0055	0.0040	0.0000	0.0021	0.0035	0.0021	0.0033	0.0018	0.0056	0.0000	0.0051	0.0000	0.0033	0.0000	0.0092	0.0054
784.5	C42H71O10P	PG(36:6)	0.0000	0.0000	0.0000	0.0000	0.0000	0.0000	0.0000	0.0001	0.0000	0.0000	0.0000	0.0000	0.0000	0.0000	0.0001	0.0000	0.0002	0.0001	0.0000	0.0000	0.0000	0.0000	0.0000	0.0000	0.0000	0.0000	0.0000	0.0000	0.0000	0.0000	0.0000	0.0000	0.0000	0.0000	0.0000	0.0000	0.0000	0.0000	0.0000	0.0000	0.0000	0.0000	0.0000	0.0000	0.0000	0.0000	0.0000
786.5	C42H73O10P	PG(36:5)	0.0000	0.0001	0.0001	0.0003	0.0003	0.0001	0.0000	0.0001	0.0000	0.0000	0.0001	0.0000	0.0002	0.0003	0.0001	0.0000	0.0001	0.0006	0.0000	0.0000	0.0002	0.0000	0.0000	0.0000	0.0000	0.0000	0.0000	0.0000	0.0002	0.0001	0.0000	0.0001	0.0000	0.0000	0.0000	0.0001	0.0000	0.0000	0.0000	0.0000	0.0000	0.0000	0.0000	0.0000	0.0000	0.0000	0.0000
788.5	C42H75O10P	PG(36:4)	0.0000	0.0000	0.0011	0.0020	0.0020	0.0010	0.0024	0.0003	0.0009	0.0000	0.0017	0.0000	0.0008	0.0009	0.0020	0.0017	0.0020	0.0013	0.0002	0.0002	0.0007	0.0000	0.0000	0.0001	0.0001	0.0001	0.0002	0.0003	0.0001	0.0005	0.0003	0.0002	0.0002	0.0000	0.0001	0.0001	0.0001	0.0000	0.0000	0.0010	0.0001	0.0001	0.0001	0.0001	0.0000	0.0002	0.0015
790.5	C42H77O10P	PG(36:3)	0.0000	0.0006	0.0006	0.0007	0.0005	0.0010	0.0004	0.0011	0.0002	0.0000	0.0000	0.0000	0.0007	0.0000	0.0011	0.0000	0.0011	0.0012	0.0008	0.0004	0.0000	0.0000	0.0000	0.0000	0.0003	0.0000	0.0006	0.0005	0.0000	0.0006	0.0002	0.0006	0.0001	0.0000	0.0004	0.0003	0.0000	0.0001	0.0002	0.0013	0.0001	0.0005	0.0003	0.0001	0.0000	0.0008	0.0009
792.5	C42H79O10P	PG(36:2)	0.0000	0.0016	0.0000	0.0019	0.0012	0.0013	0.0022	0.0015	0.0015	0.0018	0.0000	0.0000	0.0012	0.0005	0.0000	0.0000	0.0014	0.0007	0.0017	0.0007	0.0008	0.0010	0.0000	0.0001	0.0001	0.0005	0.0010	0.0010	0.0002	0.0000	0.0004	0.0007	0.0011	0.0000	0.0000	0.0001	0.0002	0.0004	0.0011	0.0043	0.0001	0.0013	0.0000	0.0000	0.0000	0.0041	0.0011
794.6	C42H81O10P	PG(36:1)	0.0000	0.0000	0.0002	0.0000	0.0000	0.0005	0.0002	0.0008	0.0007	0.0000	0.0001	0.0000	0.0006	0.0003	0.0001	0.0001	0.0000	0.0001	0.0000	0.0001	0.0002	0.0002	0.0000	0.0000	0.0001	0.0001	0.0000	0.0000	0.0000	0.0001	0.0000	0.0001	0.0001	0.0000	0.0001	0.0000	0.0000	0.0002	0.0004	0.0001	0.0000	0.0000	0.0000	0.0000	0.0000	0.0006	0.0007
Total PG			0.0002	0.3179	0.3249	0.2113	0.3362	0.2377	0.3596	0.2898	0.3276	0.2182	0.1697	0	0.3026	0.1446	0.1509	0.2105	0.3746	0.3852	0.2377	0.1917	0.1738	0.2303	0.0003	0.0894	0.087	0.0996	0.1863	0.1667	0.1221	0.1635	0.0739	0.1366	0.1352	0	0.0593	0.0918	0.0947	0.0906	0.08	0.2174	0.0407	0.1111	0.054	0.1139	0	0.1993	0.223
481.3	C22H43O9P	LPG(16:1)	0.0028	0.0032	0.0032	0.0037	0.0024	0.0037	0.0041	0.0027	0.0023	0.0043	0.0046	0.0037	0.0031	0.0029	0.0042	0.0035	0.0047	0.0030	0.0030	0.0024	0.0030	0.0039	0.0039	0.0026	0.0000	0.0038	0.0040	0.0034	0.0033	0.0028	0.0032	0.0026	0.0026	0.0034	0.0032	0.0035	0.0033	0.0035	0.0046	0.0045	0.0037	0.0036	0.0041	0.0027	0.0037	0.0036	0.0024
483.3	C22H45O9P	LPG(16:0)	0.0003	0.0033	0.0081	0.0067	0.0033	0.0035	0.0029	0.0019	0.0039	0.0069	0.0045	0.0014	0.0054	0.0060	0.0052	0.0046	0.0071	0.0042	0.0032	0.0036	0.0027	0.0039	0.0017	0.0012	0.0000	0.0019	0.0019	0.0014	0.0016	0.0029	0.0024	0.0033	0.0023	0.0014	0.0051	0.0017	0.0036	0.0010	0.0028	0.0040	0.0023	0.0023	0.0020	0.0024	0.0015	0.0038	0.0043
505.3	C24H43O9P	LPG(18:3)	0.0006	0.0000	0.0021	0.0007	0.0001	0.0008	0.0002	0.0001	0.0001	0.0000	0.0003	0.0001	0.0005	0.0001	0.0002	0.0001	0.0014	0.0010	0.0003	0.0001	0.0001	0.0010	0.0010	0.0003	0.0005	0.0000	0.0002	0.0007	0.0004	0.0002	0.0002	0.0001	0.0002	0.0007	0.0004	0.0003	0.0004	0.0006	0.0007	0.0003	0.0007	0.0004	0.0001	0.0004	0.0005	0.0009	0.0003
507.3	C24H45O9P	LPG(18:2)	0.0000	0.0000	0.0003	0.0006	0.0002	0.0010	0.0002	0.0000	0.0006	0.0007	0.0002	0.0000	0.0004	0.0000	0.0009	0.0002	0.0003	0.0002	0.0006	0.0002	0.0002	0.0002	0.0003	0.0003	0.0007	0.0001	0.0001	0.0006	0.0002	0.0001	0.0002	0.0001	0.0002	0.0000	0.0000	0.0001	0.0000	0.0001	0.0000	0.0003	0.0000	0.0002	0.0003	0.0001	0.0001	0.0005	0.0004
509.3	C24H47O9P	LPG(18:1)	0.0013	0.0004	0.0024	0.0017	0.0007	0.0012	0.0005	0.0016	0.0012	0.0013	0.0009	0.0017	0.0011	0.0003	0.0019	0.0014	0.0015	0.0026	0.0020	0.0011	0.0014	0.0020	0.0012	0.0016	0.0024	0.0014	0.0020	0.0012	0.0019	0.0005	0.0020	0.0011	0.0017	0.0016	0.0017	0.0006	0.0012	0.0017	0.0013	0.0021	0.0013	0.0011	0.0021	0.0016	0.0010	0.0018	0.0021
Total LysoPG			0.005	0.0069	0.0161	0.0134	0.0067	0.0102	0.0079	0.0063	0.0081	0.0132	0.0105	0.0069	0.0105	0.0093	0.0124	0.0098	0.015	0.011	0.0091	0.0074	0.0074	0.011	0.0081	0.006	0.0036	0.0072	0.0082	0.0073	0.0074	0.0065	0.008	0.0072	0.007	0.0071	0.0104	0.0062	0.0085	0.0069	0.0094	0.0112	0.008	0.0076	0.0086	0.0072	0.0068	0.0106	0.0095
494.3	C24H48O7PN	LPC(16:1)	0.0000	0.0001	0.0016	0.0011	0.0000	0.0003	0.0001	0.0001	0.0001	0.0004	0.0004	0.0000	0.0002	0.0005	0.0004	0.0002	0.0002	0.0001	0.0000	0.0001	0.0000	0.0001	0.0000	0.0000	0.0000	0.0000	0.0000	0.0000	0.0000	0.0001	0.0000	0.0000	0.0000	0.0000	0.0002	0.0000	0.0000	0.0000	0.0000	0.0000	0.0000	0.0000	0.0000	0.0000	0.0000	0.0000	0.0000
496.3	C24H50O7PN	LPC(16:0)	0.0001	0.0097	0.0222	0.0214	0.0070	0.0105	0.0077	0.0052	0.0090	0.0144	0.0152	0.0000	0.0109	0.0166	0.0097	0.0107	0.0100	0.0100	0.0036	0.0045	0.0037	0.0062	0.0000	0.0020	0.0017	0.0020	0.0035	0.0030	0.0022	0.0043	0.0015	0.0046	0.0020	0.0000	0.0073	0.0019	0.0020	0.0005	0.0008	0.0024	0.0009	0.0018	0.0011	0.0023	0.0002	0.0046	0.0036
518.3	C26H48O7PN	LPC(18:3)	0.0000	0.0023	0.0152	0.0099	0.0024	0.0026	0.0028	0.0014	0.0034	0.0049	0.0052	0.0000	0.0048	0.0067	0.0028	0.0036	0.0038	0.0026	0.0005	0.0010	0.0010	0.0013	0.0000	0.0002	0.0005	0.0003	0.0009	0.0007	0.0006	0.0014	0.0002	0.0019	0.0002	0.0000	0.0027	0.0000	0.0001	0.0000	0.0001	0.0000	0.0000	0.0001	0.0001	0.0001	0.0000	0.0005	0.0004
520.3	C26H50O7PN	LPC(18:2)	0.0002	0.0095	0.0453	0.0310	0.0081	0.0108	0.0095	0.0058	0.0098	0.0163	0.0148	0.0002	0.0122	0.0237	0.0100	0.0121	0.0134	0.0112	0.0053	0.0052	0.0041	0.0082	0.0001	0.0017	0.0024	0.0018	0.0042	0.0043	0.0016	0.0038	0.0019	0.0057	0.0023	0.0000	0.0083	0.0020	0.0034	0.0013	0.0018	0.0046	0.0010	0.0027	0.0013	0.0031	0.0000	0.0059	0.0049
522.3	C26H52O7PN	LPC(18:1)	0.0001	0.0099	0.0391	0.0255	0.0059	0.0094	0.0077	0.0052	0.0085	0.0141	0.0158	0.0000	0.0094	0.0196	0.0105	0.0086	0.0110	0.0091	0.0027	0.0047	0.0044	0.0077	0.0000	0.0020	0.0025	0.0018	0.0024	0.0023	0.0020	0.0028	0.0017	0.0085	0.0033	0.0000	0.0094	0.0013	0.0019	0.0007	0.0011	0.0024	0.0007	0.0014	0.0008	0.0019	0.0001	0.0032	0.0034
524.4	C26H54O7PN	LPC(18:0)	0.0005	0.0016	0.0032	0.0033	0.0013	0.0018	0.0017	0.0014	0.0016	0.0044	0.0018	0.0006	0.0024	0.0030	0.0022	0.0020	0.0016	0.0020	0.0007	0.0014	0.0009	0.0014	0.0010	0.0009	0.0010	0.0007	0.0012	0.0011	0.0010	0.0015	0.0012	0.0010	0.0007	0.0005	0.0012	0.0010	0.0009	0.0003	0.0005	0.0004	0.0007	0.0008	0.0007	0.0007	0.0004	0.0010	0.0008
Total LysoPC			0.0009	0.0331	0.1266	0.0922	0.0247	0.0354	0.0295	0.0191	0.0324	0.0545	0.0532	0.0008	0.0399	0.0701	0.0356	0.0372	0.04	0.035	0.0128	0.0169	0.0141	0.0249	0.0011	0.0068	0.0081	0.0066	0.0122	0.0114	0.0074	0.0139	0.0065	0.0217	0.0085	0.0005	0.0291	0.0062	0.0083	0.0028	0.0043	0.0098	0.0033	0.0068	0.004	0.0081	0.0007	0.0152	0.0131
452.3	C21H42O7PN	LPE(16:1)	0.0000	0.0000	0.0062	0.0006	0.0000	0.0000	0.0000	0.0000	0.0002	0.0000	0.0000	0.0000	0.0001	0.0000	0.0000	0.0001	0.0001	0.0003	0.0000	0.0000	0.0000	0.0000	0.0000	0.0000	0.0000	0.0000	0.0000	0.0000	0.0000	0.0000	0.0000	0.0000	0.0000	0.0000	0.0000	0.0000	0.0000	0.0000	0.0000	0.0000	0.0000	0.0000	0.0000	0.0000	0.0000	0.0000	0.0001
454.3	C21H44O7PN	LPE(16:0)	0.0002	0.0208	0.0000	0.0392	0.0269	0.0369	0.0223	0.0176	0.0314	0.0243	0.0252	0.0011	0.0224	0.0262	0.0237	0.0228	0.0270	0.0279	0.0072	0.0147	0.0113	0.0128	0.0011	0.0060	0.0077	0.0069	0.0120	0.0127	0.0085	0.0103	0.0059	0.0111	0.0057	0.0002	0.0092	0.0061	0.0033	0.0030	0.0022	0.0056	0.0017	0.0048	0.0028	0.0060	0.0009	0.0079	0.0081
476.3	C23H42O7PN	LPE(18:3)	0.0000	0.0024	0.0000	0.0051	0.0023	0.0035	0.0021	0.0006	0.0034	0.0026	0.0029	0.0000	0.0026	0.0042	0.0021	0.0022	0.0031	0.0038	0.0000	0.0004	0.0008	0.0009	0.0000	0.0003	0.0004	0.0004	0.0012	0.0002	0.0003	0.0012	0.0000	0.0004	0.0003	0.0000	0.0007	0.0001	0.0000	0.0000	0.0000	0.0001	0.0000	0.0001	0.0000	0.0000	0.0000	0.0000	0.0007
478.3	C23H44O7PN	LPE(18:2)	0.0000	0.0097	0.0563	0.0300	0.0178	0.0180	0.0155	0.0110	0.0187	0.0162	0.0157	0.0000	0.0147	0.0214	0.0101	0.0127	0.0216	0.0181	0.0045	0.0075	0.0061	0.0113	0.0000	0.0032	0.0043	0.0027	0.0045	0.0063	0.0028	0.0047	0.0026	0.0092	0.0023	0.0000	0.0051	0.0034	0.0031	0.0012	0.0014	0.0032	0.0013	0.0027	0.0009	0.0036	0.0000	0.0044	0.0046
480.3	C23H46O7PN	LPE(18:1)	0.0000	0.0051	0.0000	0.0140	0.0059	0.0101	0.0064	0.0056	0.0070	0.0066	0.0073	0.0001	0.0061	0.0101	0.0076	0.0054	0.0087	0.0082	0.0019	0.0038	0.0039	0.0043	0.0000	0.0003	0.0012	0.0018	0.0028	0.0027	0.0019	0.0035	0.0018	0.0046	0.0016	0.0000	0.0034	0.0009	0.0007	0.0006	0.0006	0.0010	0.0000	0.0018	0.0004	0.0009	0.0000	0.0015	0.0021
Total LysoPE			0.0002	0.038	0.0625	0.0889	0.0529	0.0685	0.0463	0.0348	0.0607	0.0497	0.0511	0.0012	0.0459	0.0619	0.0435	0.0432	0.0605	0.0583	0.0136	0.0264	0.0221	0.0293	0.0011	0.0098	0.0136	0.0118	0.0205	0.0219	0.0135	0.0197	0.0103	0.0253	0.0099	0.0002	0.0184	0.0105	0.0071	0.0048	0.0042	0.0099	0.003	0.0094	0.0041	0.0105	0.0009	0.0138	0.0156
730.5	C40H76O8PN	PC(32:2)	0.0000	0.0146	0.0172	0.0227	0.0133	0.0119	0.0116	0.0134	0.0173	0.0076	0.0172	0.0000	0.0153	0.0148	0.0130	0.0258	0.0128	0.0172	0.0023	0.0096	0.0066	0.0059	0.0000	0.0020	0.0020	0.0022	0.0042	0.0051	0.0050	0.0046	0.0017	0.0055	0.0025	0.0000	0.0027	0.0044	0.0000	0.0012	0.0008	0.0011	0.0002	0.0015	0.0005	0.0019	0.0000	0.0034	0.0038
732.5	C40H78O8PN	PC(32:1)	0.0000	0.0748	0.0592	0.0981	0.0586	0.0495	0.0469	0.0474	0.0640	0.0257	0.0784	0.0000	0.0560	0.0627	0.0587	0.0928	0.0641	0.0632	0.0071	0.0332	0.0259	0.0275	0.0000	0.0097	0.0104	0.0089	0.0153	0.0151	0.0267	0.0215	0.0097	0.0278	0.0086	0.0000	0.0129	0.0151	0.0023	0.0026	0.0021	0.0035	0.0015	0.0000	0.0011	0.0052	0.0000	0.0057	0.0139
734.6	C40H80O8PN	PC(32:0)	0.0013	0.0152	0.0151	0.0191	0.0148	0.0131	0.0126	0.0107	0.0181	0.0110	0.0149	0.0003	0.0122	0.0156	0.0117	0.0185	0.0111	0.0151	0.0049	0.0074	0.0056	0.0088	0.0010	0.0038	0.0021	0.0035	0.0065	0.0049	0.0052	0.0059	0.0036	0.0058	0.0035	0.0013	0.0044	0.0045	0.0027	0.0027	0.0029	0.0055	0.0030	0.0031	0.0019	0.0045	0.0014	0.0057	0.0046
754.5	C42H76O8PN	PC(34:4)	0.0000	0.0138	0.0094	0.0151	0.0099	0.0058	0.0078	0.0071	0.0116	0.0030	0.0097	0.0000	0.0118	0.0108	0.0053	0.0128	0.0116	0.0079	0.0009	0.0055	0.0048	0.0035	0.0000	0.0014	0.0016	0.0016	0.0025	0.0022	0.0038	0.0037	0.0018	0.0033	0.0008	0.0000	0.0024	0.0021	0.0002	0.0000	0.0004	0.0004	0.0003	0.0007	0.0001	0.0007	0.0000	0.0009	0.0019
756.5	C42H78O8PN	PC(34:3)	0.0000	0.5678	0.4661	0.6548	0.4849	0.3165	0.5018	0.4070	0.5884	0.2165	0.5588	0.0002	0.6807	0.5688	0.3262	0.6048	0.5453	0.4049	0.0583	0.2298	0.1961	0.1719	0.0001	0.0996	0.1332	0.0913	0.1761	0.1630	0.1980	0.2425	0.1281	0.1727	0.0751	0.0000	0.1409	0.1053	0.0170	0.0183	0.0091	0.0273	0.0099	0.0546	0.0150	0.0527	0.0000	0.0625	0.1277
758.6	C42H80O8PN	PC(34:2)	0.0001	1.9766	1.6180	2.2077	1.6504	1.2706	1.7317	1.4348	1.8720	0.8485	1.7587	0.0014	1.7504	1.8144	0.8848	2.1778	1.7329	1.6525	0.8071	0.9226	0.8151	1.0632	0.0007	0.3289	0.4397	0.4311	0.8215	0.7118	0.5292	0.6365	0.3552	0.5311	0.4147	0.0005	0.4130	0.5000	0.3806	0.2823	0.2093	0.9128	0.1097	0.4832	0.2236	0.6972	0.0001	0.9894	0.8705
760.6	C42H82O8PN	PC(34:1)	0.0000	1.3593	1.0473	1.3527	0.9867	0.8811	0.9628	1.0081	1.1276	0.5611	1.3319	0.0010	0.9003	1.0769	0.8003	1.1911	1.0166	1.0444	0.3252	0.7152	0.5614	0.7126	0.0000	0.2605	0.2640	0.2912	0.4610	0.3654	0.4179	0.5159	0.2400	0.4929	0.2710	0.0003	0.2906	0.2459	0.1130	0.1468	0.1259	0.2463	0.0747	0.2169	0.1186	0.2102	0.0000	0.3651	0.4365
778.5	C44H76O8PN	PC(36:6)	0.0000	0.0463	0.0552	0.0652	0.0475	0.0207	0.0590	0.0419	0.0608	0.0133	0.0514	0.0000	0.0850	0.0647	0.0199	0.0512	0.0515	0.0315	0.0046	0.0219	0.0173	0.0141	0.0000	0.0077	0.0126	0.0070	0.0162	0.0137	0.0200	0.0229	0.0105	0.0142	0.0051	0.0000	0.0142	0.0087	0.0016	0.0017	0.0012	0.0000	0.0011	0.0041	0.0009	0.0050	0.0000	0.0040	0.0120
780.5	C44H78O8PN	PC(36:5)	0.0003	0.2070	0.2476	0.3093	0.2364	0.1166	0.2812	0.2003	0.2813	0.0599	0.2055	0.0000	0.3188	0.2536	0.0760	0.2424	0.2595	0.1738	0.0288	0.1082	0.0826	0.0883	0.0000	0.0294	0.0549	0.0393	0.0806	0.0733	0.0683	0.0970	0.0393	0.0552	0.0230	0.0000	0.0540	0.0547	0.0083	0.0100	0.0026	0.0154	0.0037	0.0220	0.0061	0.0268	0.0000	0.0289	0.0444
782.6	C44H80O8PN	PC(36:4)	0.0005	0.5901	0.5999	0.7557	0.6570	0.3516	0.6814	0.5843	0.7252	0.1797	0.5679	0.0005	0.6805	0.5961	0.2106	0.6573	0.6821	0.5111	0.3201	0.3368	0.3047	0.3824	0.0003	0.0874	0.1422	0.1380	0.3156	0.2376	0.1855	0.2920	0.1091	0.1955	0.1366	0.0003	0.1537	0.1885	0.1550	0.1175	0.0480	0.3695	0.0313	0.1716	0.0880	0.2930	0.0001	0.3669	0.3402
784.6	C44H82O8PN	PC(36:3)	0.0000	0.6016	0.5207	0.7068	0.5415	0.3210	0.5056	0.5098	0.5901	0.1849	0.5130	0.0000	0.5417	0.4979	0.2403	0.5324	0.5933	0.4743	0.2174	0.3531	0.3166	0.4018	0.0002	0.0919	0.1393	0.1449	0.2664	0.2051	0.1824	0.2817	0.1057	0.2082	0.1194	0.0000	0.1416	0.1559	0.0787	0.1000	0.0424	0.1975	0.0331	0.1357	0.0743	0.1636	0.0000	0.2515	0.2403
786.6	C44H84O8PN	PC(36:2)	0.0001	0.4783	0.4286	0.5579	0.4145	0.2581	0.4613	0.4092	0.4638	0.1957	0.4063	0.0002	0.4044	0.4073	0.2685	0.4251	0.4114	0.3484	0.1375	0.3024	0.2780	0.3086	0.0002	0.0820	0.1109	0.1123	0.2029	0.1728	0.1461	0.2212	0.0868	0.2034	0.0869	0.0001	0.1182	0.1054	0.0492	0.0587	0.0334	0.1109	0.0267	0.1010	0.0507	0.0980	0.0000	0.1745	0.1470
788.6	C44H86O8PN	PC(36:1)	0.0000	0.1911	0.1850	0.2316	0.1497	0.1113	0.1931	0.1460	0.1781	0.1019	0.1733	0.0000	0.1642	0.1702	0.1613	0.1595	0.1260	0.1513	0.0336	0.1018	0.0808	0.0712	0.0000	0.0298	0.0429	0.0341	0.0610	0.0640	0.0545	0.0734	0.0403	0.0723	0.0281	0.0000	0.0381	0.0291	0.0104	0.0151	0.0115	0.0173	0.0072	0.0275	0.0104	0.0216	0.0000	0.0391	0.0429
806.6	C46H80O8PN	PC(38:6)	0.0000	0.0017	0.0018	0.0021	0.0020	0.0019	0.0018	0.0019	0.0010	0.0009	0.0015	0.0000	0.0023	0.0011	0.0010	0.0016	0.0012	0.0010	0.0012	0.0015	0.0010	0.0020	0.0000	0.0005	0.0008	0.0007	0.0012	0.0009	0.0005	0.0006	0.0000	0.0010	0.0004	0.0000	0.0001	0.0004	0.0004	0.0010	0.0025	0.0010	0.0012	0.0003	0.0003	0.0004	0.0000	0.0023	0.0008
808.6	C46H82O8PN	PC(38:5)	0.0000	0.0031	0.0046	0.0057	0.0033	0.0026	0.0045	0.0028	0.0041	0.0021	0.0047	0.0000	0.0050	0.0032	0.0033	0.0048	0.0042	0.0025	0.0013	0.0030	0.0023	0.0018	0.0000	0.0006	0.0014	0.0007	0.0014	0.0014	0.0023	0.0014	0.0006	0.0022	0.0009	0.0000	0.0008	0.0005	0.0003	0.0005	0.0017	0.0002	0.0009	0.0006	0.0002	0.0004	0.0000	0.0005	0.0006
810.6	C46H84O8PN	PC(38:4)	0.0000	0.0063	0.0083	0.0098	0.0067	0.0049	0.0121	0.0057	0.0067	0.0026	0.0075	0.0000	0.0084	0.0071	0.0045	0.0077	0.0075	0.0068	0.0011	0.0046	0.0029	0.0024	0.0000	0.0008	0.0014	0.0010	0.0022	0.0020	0.0028	0.0033	0.0015	0.0028	0.0009	0.0000	0.0013	0.0014	0.0004	0.0000	0.0013	0.0004	0.0010	0.0012	0.0003	0.0006	0.0000	0.0000	0.0008
812.6	C46H86O8PN	PC(38:3)	0.0000	0.0194	0.0238	0.0316	0.0189	0.0117	0.0303	0.0164	0.0217	0.0100	0.0210	0.0000	0.0244	0.0246	0.0133	0.0218	0.0202	0.0148	0.0038	0.0112	0.0087	0.0075	0.0000	0.0024	0.0063	0.0026	0.0066	0.0058	0.0058	0.0087	0.0045	0.0072	0.0034	0.0000	0.0049	0.0039	0.0016	0.0015	0.0026	0.0031	0.0018	0.0026	0.0006	0.0036	0.0000	0.0040	0.0054
814.6	C46H88O8PN	PC(38:2)	0.0000	0.0280	0.0307	0.0339	0.0194	0.0140	0.0378	0.0188	0.0278	0.0113	0.0219	0.0000	0.0231	0.0250	0.0170	0.0239	0.0167	0.0173	0.0053	0.0126	0.0095	0.0094	0.0000	0.0033	0.0052	0.0032	0.0082	0.0082	0.0074	0.0094	0.0055	0.0087	0.0034	0.0000	0.0046	0.0060	0.0022	0.0014	0.0123	0.0070	0.0060	0.0036	0.0008	0.0052	0.0000	0.0136	0.0080
836.6	C48H86O8PN	PC(40:5)	0.0000	0.0003	0.0019	0.0028	0.0015	0.0010	0.0018	0.0012	0.0008	0.0005	0.0024	0.0000	0.0014	0.0013	0.0014	0.0018	0.0018	0.0013	0.0004	0.0014	0.0011	0.0009	0.0000	0.0001	0.0001	0.0001	0.0005	0.0005	0.0011	0.0007	0.0000	0.0012	0.0005	0.0000	0.0000	0.0005	0.0002	0.0000	0.0008	0.0001	0.0007	0.0005	0.0001	0.0001	0.0000	0.0002	0.0001
838.6	C48H88O8PN	PC(40:4)	0.0000	0.0002	0.0000	0.0015	0.0009	0.0002	0.0014	0.0000	0.0003	0.0000	0.0003	0.0000	0.0005	0.0004	0.0005	0.0002	0.0008	0.0003	0.0000	0.0005	0.0000	0.0004	0.0000	0.0002	0.0001	0.0001	0.0004	0.0000	0.0002	0.0008	0.0002	0.0004	0.0000	0.0000	0.0002	0.0004	0.0000	0.0000	0.0002	0.0000	0.0000	0.0000	0.0000	0.0001	0.0000	0.0008	0.0005
840.6	C48H90O8PN	PC(40:3)	0.0000	0.0008	0.0024	0.0010	0.0015	0.0008	0.0016	0.0000	0.0016	0.0005	0.0005	0.0000	0.0006	0.0007	0.0007	0.0006	0.0014	0.0010	0.0015	0.0014	0.0014	0.0013	0.0000	0.0004	0.0000	0.0008	0.0010	0.0012	0.0013	0.0013	0.0007	0.0000	0.0007	0.0000	0.0001	0.0011	0.0008	0.0000	0.0004	0.0018	0.0006	0.0000	0.0007	0.0014	0.0000	0.0009	0.0011
842.7	C48H92O8PN	PC(40:2)	0.0000	0.0008	0.0036	0.0026	0.0023	0.0013	0.0026	0.0016	0.0020	0.0006	0.0021	0.0000	0.0018	0.0017	0.0008	0.0020	0.0016	0.0014	0.0014	0.0020	0.0023	0.0013	0.0000	0.0006	0.0002	0.0009	0.0015	0.0021	0.0013	0.0019	0.0010	0.0015	0.0008	0.0000	0.0006	0.0012	0.0006	0.0003	0.0021	0.0016	0.0013	0.0012	0.0005	0.0011	0.0000	0.0011	0.0010
Total PC			0.0023	6.1077	5.27	6.9669	5.2498	3.7048	5.4922	4.8076	5.983	2.404	5.6533	0.0036	5.6175	5.5414	3.0474	6.1373	5.4967	4.8616	1.9544	3.1429	2.6922	3.2534	0.0025	1.0313	1.3589	1.3044	2.4333	2.0359	1.8336	2.4208	1.1344	1.9796	1.1752	0.0025	1.3837	1.4155	0.8232	0.7578	0.5106	1.9181	0.3142	1.2304	0.5931	1.5862	0.0016	2.3119	2.2863
686.5	C37H68O8PN	PE(32:3)	0.0000	0.0030	0.0000	0.0039	0.0028	0.0028	0.0031	0.0028	0.0047	0.0019	0.0042	0.0000	0.0040	0.0037	0.0065	0.0042	0.0041	0.0043	0.0003	0.0020	0.0015	0.0009	0.0000	0.0008	0.0006	0.0005	0.0010	0.0009	0.0021	0.0013	0.0006	0.0024	0.0003	0.0000	0.0005	0.0007	0.0001	0.0001	0.0000	0.0000	0.0001	0.0002	0.0000	0.0002	0.0000	0.0002	0.0005
688.5	C37H70O8PN	PE(32:2)	0.0000	0.0150	0.0000	0.0172	0.0158	0.0153	0.0139	0.0168	0.0222	0.0091	0.0181	0.0000	0.0139	0.0159	0.0165	0.0267	0.0190	0.0229	0.0028	0.0121	0.0086	0.0073	0.0000	0.0038	0.0033	0.0031	0.0049	0.0061	0.0057	0.0072	0.0033	0.0093	0.0035	0.0000	0.0031	0.0051	0.0009	0.0012	0.0004	0.0012	0.0007	0.0017	0.0008	0.0019	0.0000	0.0026	0.0040
690.5	C37H72O8PN	PE(32:1)	0.0000	0.0247	0.0000	0.0306	0.0300	0.0333	0.0220	0.0275	0.0323	0.0139	0.0345	0.0000	0.0224	0.0267	0.0283	0.0379	0.0345	0.0379	0.0027	0.0166	0.0137	0.0134	0.0000	0.0055	0.0056	0.0051	0.0076	0.0075	0.0161	0.0100	0.0053	0.0173	0.0066	0.0000	0.0060	0.0081	0.0009	0.0014	0.0011	0.0017	0.0006	0.0020	0.0006	0.0021	0.0000	0.0019	0.0064
692.5	C37H74O8PN	PE(32:0)	0.0000	0.0024	0.0000	0.0024	0.0031	0.0030	0.0028	0.0023	0.0054	0.0017	0.0023	0.0000	0.0024	0.0022	0.0023	0.0010	0.0010	0.0029	0.0010	0.0017	0.0010	0.0014	0.0000	0.0004	0.0004	0.0004	0.0019	0.0017	0.0002	0.0018	0.0003	0.0010	0.0001	0.0000	0.0005	0.0004	0.0004	0.0002	0.0004	0.0007	0.0004	0.0003	0.0001	0.0010	0.0000	0.0009	0.0004
712.5	C39H70O8PN	PE(34:4)	0.0000	0.0047	0.0000	0.0058	0.0050	0.0031	0.0045	0.0040	0.0069	0.0025	0.0045	0.0000	0.0062	0.0051	0.0048	0.0050	0.0055	0.0045	0.0005	0.0034	0.0024	0.0024	0.0000	0.0009	0.0011	0.0006	0.0022	0.0012	0.0020	0.0021	0.0009	0.0023	0.0005	0.0000	0.0012	0.0016	0.0001	0.0001	0.0009	0.0000	0.0006	0.0002	0.0001	0.0003	0.0000	0.0018	0.0017
714.5	C39H72O8PN	PE(34:3)	0.0008	0.4803	0.0000	0.5402	0.5388	0.4155	0.5458	0.4813	0.6941	0.2796	0.5152	0.0018	0.5864	0.5360	0.3901	0.5386	0.6642	0.5091	0.0888	0.3125	0.2783	0.2143	0.0010	0.1534	0.1852	0.1270	0.2328	0.2171	0.2627	0.2938	0.1673	0.2590	0.1168	0.0003	0.1627	0.1406	0.0271	0.0284	0.0246	0.0340	0.0196	0.0789	0.0230	0.0670	0.0001	0.0747	0.1534
716.5	C39H74O8PN	PE(34:2)	0.0009	1.5948	0.0000	1.7078	1.8868	1.6787	1.8594	1.6460	2.0969	0.9686	1.4487	0.0048	1.3184	1.4960	0.8760	1.7321	1.9489	1.8233	0.7211	1.1077	0.9680	1.1057	0.0030	0.4628	0.5778	0.4531	0.8547	0.8195	0.6080	0.7434	0.4602	0.6519	0.4794	0.0023	0.4184	0.5509	0.3046	0.2429	0.1843	0.6563	0.1127	0.4324	0.2130	0.5571	0.0009	0.5228	0.6418
718.5	C39H76O8PN	PE(34:1)	0.0000	0.6198	0.0000	0.5761	0.6980	0.7162	0.6491	0.7844	0.7906	0.3393	0.6764	0.0024	0.4032	0.5778	0.4511	0.5631	0.6995	0.7577	0.2313	0.4548	0.4051	0.4449	0.0012	0.2042	0.1997	0.2040	0.3224	0.2548	0.3119	0.3206	0.2007	0.4007	0.2087	0.0007	0.1713	0.1887	0.0782	0.1058	0.0811	0.1357	0.0512	0.1462	0.0836	0.1379	0.0000	0.1574	0.2154
736.5	C41H70O8PN	PE(36:6)	0.0000	0.0228	0.0000	0.0245	0.0218	0.0117	0.0251	0.0191	0.0261	0.0076	0.0211	0.0000	0.0323	0.0258	0.0100	0.0252	0.0318	0.0205	0.0028	0.0106	0.0097	0.0072	0.0001	0.0049	0.0091	0.0053	0.0077	0.0070	0.0108	0.0109	0.0057	0.0100	0.0036	0.0000	0.0090	0.0063	0.0008	0.0008	0.0008	0.0011	0.0005	0.0029	0.0005	0.0025	0.0000	0.0026	0.0057
738.5	C41H72O8PN	PE(36:5)	0.0001	0.1804	0.0000	0.1732	0.1850	0.1075	0.2024	0.1561	0.2091	0.0556	0.1422	0.0005	0.1947	0.1839	0.0762	0.1757	0.2473	0.1643	0.0289	0.0904	0.0779	0.0748	0.0002	0.0370	0.0591	0.0359	0.0677	0.0644	0.0615	0.0832	0.0390	0.0613	0.0292	0.0001	0.0500	0.0499	0.0091	0.0119	0.0061	0.0140	0.0035	0.0242	0.0080	0.0262	0.0000	0.0278	0.0398
740.5	C41H74O8PN	PE(36:4)	0.0004	0.4561	0.0000	0.4147	0.4819	0.3223	0.4873	0.4170	0.5483	0.1530	0.3102	0.0010	0.4018	0.3953	0.1704	0.4350	0.6524	0.4814	0.1551	0.2706	0.2221	0.2592	0.0011	0.0899	0.1396	0.1047	0.1976	0.1778	0.1430	0.1910	0.0978	0.1537	0.0952	0.0004	0.1117	0.1539	0.0729	0.0650	0.0304	0.1619	0.0205	0.1154	0.0499	0.1499	0.0001	0.1381	0.1644
742.5	C41H76O8PN	PE(36:3)	0.0000	0.3824	0.0000	0.3324	0.3485	0.2657	0.3406	0.3338	0.3832	0.1288	0.2953	0.0007	0.2636	0.3068	0.1708	0.3213	0.4290	0.3574	0.1283	0.2405	0.2152	0.2350	0.0000	0.0766	0.1152	0.0911	0.1546	0.1313	0.1352	0.1717	0.0897	0.1641	0.0864	0.0002	0.0914	0.1106	0.0478	0.0561	0.0288	0.0864	0.0190	0.0885	0.0406	0.0922	0.0002	0.0971	0.1201
744.5	C41H78O8PN	PE(36:2)	0.0000	0.2837	0.0000	0.2638	0.2798	0.2080	0.3278	0.2497	0.3120	0.1314	0.2208	0.0007	0.2061	0.2514	0.1578	0.2671	0.3159	0.3067	0.0981	0.2083	0.1744	0.1672	0.0016	0.0657	0.1030	0.0653	0.1285	0.1352	0.1088	0.1370	0.0793	0.1325	0.0690	0.0003	0.0694	0.0769	0.0383	0.0439	0.0245	0.0708	0.0164	0.0830	0.0308	0.0707	0.0001	0.0823	0.0799
746.6	C41H80O8PN	PE(36:1)	0.0000	0.0622	0.0000	0.0532	0.0567	0.0516	0.0715	0.0604	0.0636	0.0315	0.0513	0.0001	0.0416	0.0483	0.0430	0.0428	0.0650	0.0678	0.0143	0.0371	0.0289	0.0288	0.0000	0.0139	0.0148	0.0152	0.0227	0.0243	0.0235	0.0253	0.0191	0.0360	0.0138	0.0001	0.0148	0.0151	0.0040	0.0089	0.0043	0.0082	0.0040	0.0122	0.0046	0.0084	0.0000	0.0119	0.0120
764.5	C43H74O8PN	PE(38:6)	0.0000	0.0017	0.0000	0.0022	0.0014	0.0011	0.0020	0.0014	0.0021	0.0011	0.0015	0.0000	0.0022	0.0018	0.0012	0.0013	0.0018	0.0018	0.0001	0.0009	0.0004	0.0011	0.0001	0.0003	0.0000	0.0001	0.0005	0.0007	0.0005	0.0011	0.0003	0.0016	0.0001	0.0000	0.0002	0.0000	0.0001	0.0002	0.0004	0.0003	0.0001	0.0004	0.0000	0.0003	0.0000	0.0016	0.0009
766.5	C43H76O8PN	PE(38:5)	0.0000	0.0011	0.0000	0.0021	0.0017	0.0010	0.0031	0.0013	0.0017	0.0004	0.0020	0.0000	0.0031	0.0023	0.0023	0.0021	0.0029	0.0007	0.0001	0.0013	0.0009	0.0009	0.0000	0.0001	0.0010	0.0003	0.0008	0.0004	0.0008	0.0012	0.0000	0.0011	0.0002	0.0000	0.0001	0.0004	0.0001	0.0000	0.0004	0.0000	0.0004	0.0003	0.0000	0.0001	0.0000	0.0000	0.0000
768.5	C43H78O8PN	PE(38:4)	0.0000	0.0041	0.0000	0.0059	0.0069	0.0055	0.0099	0.0063	0.0061	0.0028	0.0057	0.0000	0.0051	0.0049	0.0035	0.0072	0.0106	0.0070	0.0008	0.0047	0.0029	0.0018	0.0000	0.0001	0.0021	0.0004	0.0020	0.0015	0.0026	0.0025	0.0009	0.0031	0.0009	0.0000	0.0010	0.0016	0.0001	0.0003	0.0005	0.0003	0.0005	0.0007	0.0003	0.0006	0.0000	0.0000	0.0011
770.6	C43H80O8PN	PE(38:3)	0.0000	0.0120	0.0000	0.0126	0.0123	0.0110	0.0215	0.0109	0.0155	0.0049	0.0106	0.0000	0.0115	0.0139	0.0071	0.0108	0.0191	0.0119	0.0026	0.0091	0.0058	0.0052	0.0000	0.0015	0.0048	0.0017	0.0032	0.0050	0.0045	0.0057	0.0025	0.0045	0.0024	0.0000	0.0030	0.0031	0.0008	0.0008	0.0005	0.0014	0.0004	0.0021	0.0005	0.0021	0.0000	0.0015	0.0022
798.6	C45H84O8PN	PE(40:3)	0.0000	0.0008	0.0000	0.0023	0.0027	0.0028	0.0040	0.0023	0.0034	0.0004	0.0015	0.0000	0.0023	0.0016	0.0005	0.0027	0.0025	0.0023	0.0005	0.0015	0.0010	0.0015	0.0000	0.0004	0.0003	0.0003	0.0007	0.0008	0.0009	0.0014	0.0001	0.0014	0.0001	0.0000	0.0003	0.0008	0.0000	0.0000	0.0000	0.0001	0.0000	0.0001	0.0001	0.0002	0.0000	0.0001	0.0003
800.6	C45H86O8PN	PE(40:2)	0.0000	0.0126	0.0000	0.0145	0.0250	0.0202	0.0278	0.0181	0.0260	0.0096	0.0125	0.0000	0.0130	0.0121	0.0078	0.0112	0.0243	0.0225	0.0068	0.0113	0.0115	0.0119	0.0000	0.0043	0.0055	0.0042	0.0092	0.0087	0.0068	0.0091	0.0059	0.0077	0.0031	0.0000	0.0035	0.0053	0.0018	0.0018	0.0009	0.0039	0.0009	0.0042	0.0009	0.0047	0.0000	0.0027	0.0050
824.6	C47H86O8PN	PE(42:4)	0.0000	0.0001	0.0000	0.0003	0.0002	0.0001	0.0000	0.0003	0.0007	0.0000	0.0000	0.0000	0.0001	0.0000	0.0001	0.0000	0.0002	0.0000	0.0001	0.0001	0.0000	0.0001	0.0000	0.0000	0.0000	0.0000	0.0000	0.0001	0.0000	0.0000	0.0000	0.0000	0.0001	0.0000	0.0001	0.0000	0.0000	0.0000	0.0001	0.0000	0.0001	0.0000	0.0000	0.0000	0.0000	0.0000	0.0001
826.6	C47H88O8PN	PE(42:3)	0.0000	0.0094	0.0000	0.0152	0.0233	0.0178	0.0215	0.0164	0.0245	0.0065	0.0126	0.0000	0.0129	0.0106	0.0062	0.0101	0.0230	0.0151	0.0041	0.0129	0.0116	0.0098	0.0000	0.0078	0.0093	0.0057	0.0113	0.0102	0.0092	0.0138	0.0058	0.0088	0.0052	0.0000	0.0038	0.0053	0.0008	0.0017	0.0002	0.0016	0.0007	0.0037	0.0000	0.0025	0.0000	0.0000	0.0042
828.6	C47H90O8PN	PE(42:2)	0.0000	0.0519	0.0000	0.0879	0.1542	0.1428	0.1501	0.1150	0.1674	0.0395	0.0742	0.0000	0.0553	0.0585	0.0285	0.0721	0.1386	0.1233	0.0255	0.0719	0.0674	0.0708	0.0000	0.0294	0.0409	0.0263	0.0574	0.0550	0.0480	0.0527	0.0369	0.0379	0.0273	0.0000	0.0188	0.0352	0.0095	0.0113	0.0072	0.0186	0.0046	0.0218	0.0072	0.0225	0.0000	0.0123	0.0186
Total PE			0.0022	4.226	0	4.2888	4.7817	4.037	4.7952	4.3732	5.4428	2.1897	3.8654	0.012	3.6025	3.9806	2.461	4.2932	5.3411	4.7453	1.5166	2.882	2.5083	2.6656	0.0083	1.1637	1.4784	1.1503	2.0914	1.9312	1.7648	2.0868	1.2216	1.9676	1.1525	0.0044	1.1408	1.3605	0.5984	0.5828	0.3979	1.1982	0.2575	1.0214	0.4646	1.1504	0.0014	1.1403	1.4779
822.5	C41H73O13P	PI(32:3)	0.0000	0.0003	0.0004	0.0003	0.0003	0.0002	0.0006	0.0002	0.0008	0.0003	0.0002	0.0000	0.0002	0.0001	0.0008	0.0001	0.0003	0.0007	0.0000	0.0002	0.0001	0.0000	0.0000	0.0001	0.0000	0.0000	0.0001	0.0002	0.0001	0.0001	0.0000	0.0002	0.0002	0.0000	0.0000	0.0002	0.0000	0.0000	0.0000	0.0000	0.0000	0.0000	0.0000	0.0000	0.0000	0.0000	0.0002
824.5	C41H75O13P	PI(32:2)	0.0000	0.0004	0.0007	0.0005	0.0005	0.0007	0.0008	0.0004	0.0009	0.0003	0.0003	0.0000	0.0008	0.0001	0.0008	0.0002	0.0010	0.0008	0.0000	0.0003	0.0002	0.0001	0.0000	0.0001	0.0000	0.0000	0.0001	0.0002	0.0000	0.0001	0.0001	0.0002	0.0001	0.0000	0.0000	0.0000	0.0000	0.0000	0.0000	0.0000	0.0001	0.0000	0.0000	0.0000	0.0000	0.0001	0.0000
826.5	C41H77O13P	PI(32:1)	0.0000	0.0041	0.0089	0.0068	0.0100	0.0131	0.0088	0.0086	0.0103	0.0068	0.0061	0.0000	0.0059	0.0045	0.0089	0.0056	0.0102	0.0112	0.0021	0.0061	0.0053	0.0044	0.0000	0.0027	0.0019	0.0026	0.0033	0.0044	0.0054	0.0046	0.0024	0.0053	0.0031	0.0000	0.0016	0.0036	0.0000	0.0006	0.0001	0.0004	0.0000	0.0010	0.0001	0.0008	0.0000	0.0010	0.0021
828.5	C41H79O13P	PI(32:0)	0.0004	0.0237	0.0453	0.0303	0.0595	0.0766	0.0697	0.0504	0.0744	0.0348	0.0206	0.0005	0.0215	0.0152	0.0208	0.0190	0.0440	0.0659	0.0277	0.0426	0.0260	0.0429	0.0000	0.0219	0.0208	0.0184	0.0429	0.0331	0.0181	0.0346	0.0159	0.0283	0.0245	0.0005	0.0109	0.0217	0.0135	0.0090	0.0097	0.0157	0.0082	0.0099	0.0076	0.0175	0.0006	0.0174	0.0162
848.5	C43H75O13P	PI(34:4)	0.0000	0.0003	0.0006	0.0003	0.0009	0.0008	0.0009	0.0005	0.0008	0.0008	0.0003	0.0000	0.0002	0.0003	0.0005	0.0000	0.0008	0.0005	0.0000	0.0003	0.0007	0.0001	0.0000	0.0000	0.0000	0.0000	0.0002	0.0003	0.0001	0.0000	0.0000	0.0003	0.0000	0.0000	0.0000	0.0000	0.0000	0.0000	0.0000	0.0000	0.0000	0.0000	0.0000	0.0001	0.0000	0.0000	0.0000
850.5	C43H77O13P	PI(34:3)	0.0003	0.2168	0.3782	0.2929	0.4421	0.3908	0.4541	0.3661	0.4812	0.3288	0.2165	0.0015	0.3687	0.2192	0.3015	0.2237	0.5095	0.4344	0.0888	0.2859	0.2280	0.1905	0.0054	0.1603	0.1634	0.1301	0.2069	0.2180	0.2127	0.2400	0.1448	0.1998	0.1108	0.0008	0.0952	0.1429	0.0318	0.0377	0.0149	0.0333	0.0116	0.0768	0.0248	0.0581	0.0004	0.0586	0.1293
852.5	C43H79O13P	PI(34:2)	0.0020	0.3823	0.6668	0.5584	0.9089	1.0300	0.9953	0.8030	0.9634	0.6586	0.3812	0.0070	0.4682	0.3583	0.4608	0.4177	0.9372	1.0174	0.3391	0.5702	0.4548	0.5044	0.0101	0.2783	0.2961	0.2417	0.3947	0.4462	0.3174	0.3670	0.2435	0.3228	0.2421	0.0030	0.1466	0.3059	0.1524	0.1197	0.0881	0.2192	0.0593	0.1806	0.0988	0.2134	0.0021	0.2219	0.2710
854.5	C43H81O13P	PI(34:1)	0.0028	0.1407	0.1816	0.1526	0.2860	0.3182	0.3136	0.3053	0.3005	0.1626	0.1440	0.0045	0.1559	0.1021	0.1550	0.1165	0.3092	0.3462	0.1632	0.2121	0.1770	0.2033	0.0042	0.0950	0.1006	0.1152	0.1600	0.1284	0.1465	0.1668	0.1010	0.1751	0.1286	0.0041	0.0533	0.1092	0.0867	0.0738	0.0592	0.1153	0.0332	0.0870	0.0611	0.1012	0.0038	0.1076	0.1416
872.5	C45H75O13P	PI(36:6)	0.0004	0.0032	0.0056	0.0038	0.0066	0.0032	0.0048	0.0033	0.0063	0.0037	0.0036	0.0007	0.0054	0.0036	0.0047	0.0045	0.0062	0.0048	0.0012	0.0027	0.0030	0.0022	0.0013	0.0020	0.0019	0.0018	0.0027	0.0020	0.0024	0.0035	0.0019	0.0000	0.0015	0.0006	0.0021	0.0020	0.0000	0.0009	0.0006	0.0012	0.0013	0.0016	0.0005	0.0006	0.0007	0.0019	0.0018
874.5	C45H77O13P	PI(36:5)	0.0000	0.0039	0.0092	0.0066	0.0146	0.0141	0.0145	0.0092	0.0140	0.0078	0.0074	0.0000	0.0112	0.0057	0.0078	0.0064	0.0167	0.0113	0.0012	0.0067	0.0041	0.0059	0.0000	0.0029	0.0029	0.0021	0.0044	0.0054	0.0043	0.0048	0.0000	0.0029	0.0022	0.0000	0.0000	0.0031	0.0002	0.0003	0.0000	0.0002	0.0000	0.0014	0.0003	0.0012	0.0000	0.0011	0.0020
876.5	C45H79O13P	PI(36:4)	0.0000	0.0179	0.0270	0.0174	0.0410	0.0399	0.0338	0.0321	0.0459	0.0262	0.0159	0.0000	0.0230	0.0162	0.0218	0.0147	0.0475	0.0398	0.0084	0.0228	0.0202	0.0226	0.0000	0.0115	0.0082	0.0082	0.0184	0.0168	0.0139	0.0166	0.0097	0.0140	0.0077	0.0000	0.0059	0.0126	0.0034	0.0026	0.0021	0.0056	0.0006	0.0056	0.0028	0.0065	0.0000	0.0059	0.0099
878.5	C45H81O13P	PI(36:3)	0.0000	0.0276	0.0459	0.0369	0.0676	0.0746	0.0605	0.0594	0.0802	0.0390	0.0216	0.0000	0.0370	0.0248	0.0365	0.0216	0.0791	0.0714	0.0289	0.0462	0.0416	0.0491	0.0000	0.0245	0.0205	0.0198	0.0396	0.0360	0.0248	0.0313	0.0185	0.0312	0.0196	0.0000	0.0127	0.0233	0.0121	0.0117	0.0075	0.0213	0.0000	0.0169	0.0070	0.0230	0.0001	0.0206	0.0264
880.6	C45H83O13P	PI(36:2)	0.0001	0.0442	0.0756	0.0590	0.1227	0.1403	0.1216	0.1009	0.1450	0.0769	0.0392	0.0007	0.0456	0.0324	0.0501	0.0360	0.1218	0.1392	0.0629	0.0851	0.0740	0.0836	0.0005	0.0387	0.0370	0.0314	0.0681	0.0641	0.0426	0.0490	0.0334	0.0464	0.0328	0.0001	0.0150	0.0379	0.0302	0.0277	0.0182	0.0514	0.0140	0.0437	0.0254	0.0435	0.0002	0.0517	0.0358
882.6	C45H85O13P	PI(36:1)	0.0025	0.0214	0.0332	0.0239	0.0639	0.0680	0.0605	0.0603	0.0689	0.0305	0.0229	0.0027	0.0283	0.0150	0.0279	0.0146	0.0610	0.0713	0.0331	0.0306	0.0337	0.0404	0.0019	0.0218	0.0194	0.0240	0.0323	0.0286	0.0261	0.0278	0.0197	0.0295	0.0191	0.0021	0.0095	0.0187	0.0129	0.0148	0.0139	0.0264	0.0087	0.0211	0.0157	0.0199	0.0022	0.0279	0.0182
Total PI			0.0085	0.8868	1.479	1.1897	2.0246	2.1705	2.1395	1.7997	2.1926	1.3771	0.8798	0.0176	1.1719	0.7975	1.0979	0.8806	2.1445	2.2149	0.7566	1.3118	1.0687	1.1495	0.0234	0.6598	0.6727	0.5953	0.9737	0.9837	0.8144	0.9462	0.5909	0.856	0.5923	0.0112	0.3528	0.6811	0.3432	0.2988	0.2143	0.49	0.137	0.4456	0.2441	0.4858	0.0101	0.5157	0.6545
756.5	C40H70O10PN	PS(34:4)	0.0000	0.0000	0.0000	0.0000	0.0000	0.0000	0.0000	0.0000	0.0000	0.0000	0.0000	0.0000	0.0000	0.0000	0.0000	0.0000	0.0000	0.0000	0.0000	0.0000	0.0000	0.0000	0.0000	0.0000	0.0000	0.0000	0.0000	0.0000	0.0000	0.0000	0.0000	0.0000	0.0000	0.0000	0.0000	0.0000	0.0000	0.0000	0.0000	0.0000	0.0000	0.0000	0.0000	0.0000	0.0000	0.0000	0.0000
758.5	C40H72O10PN	PS(34:3)	0.0001	0.0007	0.0038	0.0025	0.0036	0.0020	0.0025	0.0023	0.0035	0.0019	0.0010	0.0001	0.0000	0.0016	0.0005	0.0005	0.0041	0.0039	0.0005	0.0023	0.0016	0.0010	0.0003	0.0006	0.0002	0.0005	0.0014	0.0015	0.0011	0.0017	0.0005	0.0009	0.0008	0.0001	0.0004	0.0005	0.0002	0.0001	0.0000	0.0001	0.0000	0.0003	0.0000	0.0002	0.0001	0.0003	0.0005
760.5	C40H74O10PN	PS(34:2)	0.0003	0.0010	0.0116	0.0090	0.0108	0.0127	0.0113	0.0084	0.0101	0.0067	0.0025	0.0007	0.0010	0.0034	0.0009	0.0016	0.0114	0.0115	0.0053	0.0063	0.0054	0.0063	0.0007	0.0026	0.0018	0.0024	0.0041	0.0036	0.0037	0.0032	0.0024	0.0024	0.0026	0.0001	0.0010	0.0021	0.0019	0.0015	0.0013	0.0040	0.0007	0.0018	0.0013	0.0020	0.0003	0.0030	0.0022
762.5	C40H76O10PN	PS(34:1)	0.0000	0.0005	0.0052	0.0041	0.0055	0.0068	0.0052	0.0056	0.0064	0.0027	0.0061	0.0017	0.0007	0.0018	0.0002	0.0003	0.0063	0.0052	0.0022	0.0045	0.0034	0.0031	0.0003	0.0014	0.0007	0.0018	0.0023	0.0021	0.0021	0.0023	0.0013	0.0029	0.0014	0.0004	0.0005	0.0012	0.0010	0.0009	0.0004	0.0011	0.0007	0.0010	0.0000	0.0006	0.0002	0.0013	0.0014
780.5	C42H70O10PN	PS(36:6)	0.0000	0.0000	0.0000	0.0000	0.0001	0.0000	0.0000	0.0001	0.0000	0.0000	0.0000	0.0000	0.0000	0.0000	0.0000	0.0000	0.0000	0.0000	0.0000	0.0000	0.0000	0.0000	0.0000	0.0000	0.0000	0.0000	0.0000	0.0000	0.0000	0.0000	0.0000	0.0000	0.0000	0.0000	0.0000	0.0000	0.0000	0.0000	0.0000	0.0000	0.0000	0.0000	0.0000	0.0000	0.0000	0.0000	0.0000
782.5	C42H72O10PN	PS(36:5)	0.0000	0.0000	0.0000	0.0000	0.0000	0.0000	0.0000	0.0000	0.0000	0.0000	0.0000	0.0000	0.0000	0.0000	0.0000	0.0000	0.0000	0.0001	0.0000	0.0000	0.0000	0.0000	0.0000	0.0001	0.0000	0.0000	0.0000	0.0000	0.0000	0.0000	0.0000	0.0000	0.0000	0.0000	0.0000	0.0000	0.0000	0.0000	0.0000	0.0000	0.0000	0.0000	0.0000	0.0000	0.0000	0.0000	0.0000
784.5	C42H74O10PN	PS(36:4)	0.0000	0.0001	0.0005	0.0002	0.0005	0.0002	0.0003	0.0003	0.0002	0.0002	0.0000	0.0000	0.0000	0.0001	0.0000	0.0000	0.0003	0.0006	0.0001	0.0002	0.0001	0.0000	0.0001	0.0000	0.0000	0.0000	0.0001	0.0001	0.0000	0.0000	0.0001	0.0001	0.0000	0.0000	0.0000	0.0000	0.0000	0.0000	0.0000	0.0002	0.0000	0.0000	0.0000	0.0001	0.0000	0.0000	0.0001
786.5	C42H76O10PN	PS(36:3)	0.0000	0.0000	0.0015	0.0007	0.0011	0.0002	0.0015	0.0006	0.0000	0.0006	0.0000	0.0000	0.0001	0.0004	0.0000	0.0000	0.0012	0.0009	0.0011	0.0009	0.0008	0.0010	0.0000	0.0004	0.0001	0.0002	0.0004	0.0006	0.0002	0.0002	0.0003	0.0005	0.0004	0.0000	0.0000	0.0003	0.0006	0.0000	0.0000	0.0012	0.0001	0.0005	0.0001	0.0007	0.0000	0.0006	0.0002
788.5	C42H78O10PN	PS(36:2)	0.0001	0.0006	0.0036	0.0017	0.0030	0.0028	0.0025	0.0023	0.0020	0.0019	0.0032	0.0007	0.0002	0.0003	0.0000	0.0002	0.0024	0.0037	0.0013	0.0020	0.0020	0.0019	0.0001	0.0004	0.0002	0.0008	0.0013	0.0012	0.0009	0.0014	0.0005	0.0010	0.0009	0.0000	0.0002	0.0004	0.0008	0.0012	0.0003	0.0019	0.0002	0.0009	0.0005	0.0010	0.0001	0.0013	0.0003
790.6	C42H80O10PN	PS(36:1)	0.0000	0.0000	0.0010	0.0005	0.0005	0.0009	0.0002	0.0006	0.0006	0.0002	0.0004	0.0000	0.0000	0.0002	0.0001	0.0000	0.0011	0.0005	0.0003	0.0010	0.0005	0.0002	0.0000	0.0001	0.0001	0.0003	0.0002	0.0002	0.0000	0.0001	0.0002	0.0006	0.0000	0.0000	0.0000	0.0000	0.0000	0.0001	0.0002	0.0000	0.0001	0.0000	0.0000	0.0000	0.0000	0.0002	0.0002
808.5	C44H74O10PN	PS(38:6)	0.0000	0.0000	0.0001	0.0001	0.0000	0.0000	0.0000	0.0000	0.0000	0.0000	0.0000	0.0000	0.0000	0.0000	0.0001	0.0000	0.0001	0.0000	0.0000	0.0001	0.0000	0.0001	0.0000	0.0000	0.0000	0.0000	0.0000	0.0000	0.0001	0.0000	0.0000	0.0000	0.0000	0.0000	0.0000	0.0000	0.0000	0.0000	0.0000	0.0000	0.0000	0.0000	0.0000	0.0000	0.0000	0.0001	0.0000
810.5	C44H76O10PN	PS(38:5)	0.0000	0.0000	0.0000	0.0001	0.0000	0.0000	0.0000	0.0000	0.0001	0.0000	0.0000	0.0000	0.0000	0.0000	0.0000	0.0000	0.0000	0.0000	0.0000	0.0000	0.0000	0.0000	0.0000	0.0000	0.0000	0.0000	0.0000	0.0000	0.0000	0.0000	0.0000	0.0000	0.0000	0.0000	0.0000	0.0000	0.0000	0.0000	0.0000	0.0000	0.0000	0.0000	0.0000	0.0000	0.0000	0.0000	0.0000
812.5	C44H78O10PN	PS(38:4)	0.0000	0.0001	0.0000	0.0000	0.0001	0.0000	0.0000	0.0000	0.0000	0.0000	0.0000	0.0000	0.0000	0.0000	0.0000	0.0000	0.0000	0.0000	0.0000	0.0000	0.0000	0.0000	0.0000	0.0000	0.0000	0.0000	0.0000	0.0000	0.0000	0.0000	0.0000	0.0000	0.0000	0.0000	0.0000	0.0000	0.0000	0.0000	0.0000	0.0000	0.0000	0.0000	0.0000	0.0000	0.0000	0.0000	0.0000
814.6	C44H80O10PN	PS(38:3)	0.0001	0.0000	0.0001	0.0000	0.0000	0.0001	0.0000	0.0001	0.0000	0.0000	0.0000	0.0000	0.0000	0.0000	0.0000	0.0001	0.0002	0.0001	0.0000	0.0000	0.0000	0.0001	0.0001	0.0000	0.0000	0.0000	0.0000	0.0000	0.0000	0.0000	0.0000	0.0000	0.0000	0.0000	0.0000	0.0000	0.0000	0.0000	0.0000	0.0000	0.0000	0.0000	0.0000	0.0000	0.0000	0.0000	0.0000
816.6	C44H82O10PN	PS(38:2)	0.0003	0.0003	0.0014	0.0010	0.0018	0.0007	0.0018	0.0012	0.0011	0.0007	0.0000	0.0001	0.0000	0.0002	0.0001	0.0000	0.0017	0.0016	0.0010	0.0011	0.0008	0.0004	0.0001	0.0002	0.0003	0.0004	0.0003	0.0005	0.0001	0.0006	0.0003	0.0001	0.0001	0.0000	0.0001	0.0002	0.0002	0.0002	0.0001	0.0006	0.0002	0.0002	0.0001	0.0007	0.0000	0.0001	0.0002
818.6	C44H84O10PN	PS(38:1)	0.0000	0.0000	0.0001	0.0000	0.0003	0.0006	0.0001	0.0001	0.0001	0.0000	0.0000	0.0000	0.0000	0.0000	0.0000	0.0000	0.0001	0.0000	0.0000	0.0000	0.0000	0.0001	0.0000	0.0000	0.0000	0.0000	0.0000	0.0000	0.0000	0.0000	0.0000	0.0001	0.0001	0.0000	0.0000	0.0000	0.0000	0.0000	0.0000	0.0000	0.0000	0.0000	0.0000	0.0000	0.0000	0.0000	0.0000
840.6	C46H82O10PN	PS(40:4)	0.0000	0.0000	0.0001	0.0000	0.0000	0.0000	0.0000	0.0000	0.0000	0.0000	0.0000	0.0000	0.0000	0.0000	0.0000	0.0000	0.0000	0.0000	0.0000	0.0000	0.0000	0.0000	0.0000	0.0000	0.0000	0.0000	0.0000	0.0000	0.0000	0.0000	0.0000	0.0000	0.0000	0.0000	0.0000	0.0000	0.0000	0.0000	0.0000	0.0000	0.0000	0.0000	0.0000	0.0000	0.0000	0.0000	0.0000
842.6	C46H84O10PN	PS(40:3)	0.0003	0.0003	0.0017	0.0009	0.0025	0.0005	0.0018	0.0010	0.0014	0.0000	0.0000	0.0000	0.0000	0.0003	0.0000	0.0002	0.0014	0.0024	0.0004	0.0008	0.0010	0.0003	0.0000	0.0003	0.0003	0.0002	0.0002	0.0003	0.0003	0.0003	0.0003	0.0004	0.0001	0.0000	0.0001	0.0003	0.0000	0.0002	0.0000	0.0001	0.0000	0.0002	0.0000	0.0002	0.0000	0.0001	0.0000
844.6	C46H86O10PN	PS(40:2)	0.0003	0.0012	0.0111	0.0068	0.0150	0.0117	0.0139	0.0133	0.0150	0.0061	0.0021	0.0007	0.0007	0.0021	0.0005	0.0004	0.0138	0.0126	0.0056	0.0084	0.0067	0.0066	0.0007	0.0022	0.0021	0.0029	0.0040	0.0046	0.0026	0.0039	0.0024	0.0035	0.0017	0.0002	0.0006	0.0032	0.0021	0.0023	0.0014	0.0040	0.0000	0.0023	0.0015	0.0021	0.0004	0.0013	0.0001
846.6	C46H88O10PN	PS(40:1)	0.0003	0.0001	0.0035	0.0018	0.0044	0.0043	0.0063	0.0044	0.0032	0.0028	0.0013	0.0006	0.0001	0.0011	0.0002	0.0000	0.0034	0.0052	0.0018	0.0031	0.0035	0.0027	0.0001	0.0015	0.0003	0.0021	0.0015	0.0014	0.0019	0.0024	0.0012	0.0028	0.0000	0.0007	0.0006	0.0008	0.0013	0.0006	0.0013	0.0010	0.0004	0.0010	0.0012	0.0015	0.0005	0.0000	0.0005
868.6	C48H86O10PN	PS(42:4)	0.0000	0.0000	0.0000	0.0000	0.0000	0.0000	0.0000	0.0000	0.0000	0.0000	0.0000	0.0000	0.0000	0.0000	0.0000	0.0000	0.0000	0.0000	0.0000	0.0000	0.0000	0.0000	0.0000	0.0000	0.0000	0.0000	0.0000	0.0000	0.0000	0.0000	0.0000	0.0000	0.0000	0.0000	0.0000	0.0000	0.0000	0.0000	0.0000	0.0000	0.0000	0.0000	0.0000	0.0000	0.0000	0.0000	0.0000
870.6	C48H88O10PN	PS(42:3)	0.0009	0.0015	0.0190	0.0112	0.0206	0.0179	0.0243	0.0191	0.0155	0.0097	0.0017	0.0009	0.0002	0.0026	0.0003	0.0003	0.0242	0.0176	0.0082	0.0100	0.0112	0.0099	0.0004	0.0049	0.0037	0.0047	0.0072	0.0070	0.0071	0.0118	0.0058	0.0096	0.0054	0.0015	0.0032	0.0036	0.0015	0.0020	0.0006	0.0021	0.0011	0.0028	0.0006	0.0000	0.0005	0.0016	0.0000
872.6	C48H90O10PN	PS(42:2)	0.0016	0.0077	0.1021	0.0655	0.1438	0.1336	0.1522	0.1422	0.1461	0.0598	0.0251	0.0055	0.0060	0.0143	0.0048	0.0029	0.1278	0.1350	0.0484	0.0838	0.0635	0.0704	0.0092	0.0229	0.0341	0.0261	0.0424	0.0435	0.0415	0.0472	0.0304	0.0390	0.0315	0.0055	0.0106	0.0226	0.0140	0.0121	0.0100	0.0177	0.0043	0.0161	0.0098	0.0167	0.0029	0.0080	0.0000
874.6	C48H92O10PN	PS(42:1)	0.0000	0.0016	0.0180	0.0106	0.0266	0.0269	0.0346	0.0403	0.0382	0.0151	0.0054	0.0015	0.0011	0.0014	0.0000	0.0000	0.0244	0.0320	0.0115	0.0150	0.0164	0.0170	0.0000	0.0057	0.0030	0.0106	0.0116	0.0081	0.0119	0.0153	0.0088	0.0164	0.0095	0.0016	0.0033	0.0086	0.0023	0.0028	0.0029	0.0032	0.0000	0.0055	0.0019	0.0054	0.0000	0.0025	0.0015
898.6	C50H92O10PN	PS(44:3)	0.0000	0.0000	0.0002	0.0000	0.0000	0.0000	0.0000	0.0000	0.0000	0.0000	0.0000	0.0000	0.0000	0.0000	0.0000	0.0000	0.0000	0.0000	0.0000	0.0005	0.0000	0.0000	0.0000	0.0000	0.0000	0.0000	0.0000	0.0000	0.0000	0.0000	0.0000	0.0000	0.0000	0.0000	0.0000	0.0000	0.0000	0.0000	0.0000	0.0000	0.0000	0.0000	0.0000	0.0000	0.0000	0.0000	0.0000
900.7	C50H94O10PN	PS(44:2)	0.0000	0.0000	0.0064	0.0000	0.0074	0.0061	0.0067	0.0116	0.0007	0.0007	0.0000	0.0000	0.0000	0.0001	0.0000	0.0000	0.0049	0.0049	0.0002	0.0030	0.0033	0.0005	0.0000	0.0004	0.0000	0.0002	0.0022	0.0019	0.0002	0.0012	0.0007	0.0031	0.0005	0.0001	0.0000	0.0000	0.0002	0.0000	0.0000	0.0002	0.0000	0.0000	0.0001	0.0000	0.0000	0.0000	0.0000
Total PS			0.0043	0.0157	0.191	0.1167	0.2476	0.228	0.2652	0.2535	0.2442	0.1091	0.0488	0.0125	0.0101	0.0299	0.0077	0.0065	0.2288	0.2378	0.0879	0.143	0.1202	0.1216	0.0121	0.0437	0.0469	0.0532	0.0792	0.0766	0.0737	0.0916	0.0552	0.0834	0.055	0.0102	0.0206	0.0438	0.0261	0.024	0.0185	0.0374	0.0078	0.0326	0.0171	0.0312	0.005	0.0204	0.0072
662.4	C35H65O8P	PA(32:2)	0.0000	0.0000	0.0011	0.0004	0.0041	0.0140	0.0034	0.0032	0.0045	0.0060	0.0000	0.0000	0.0000	0.0000	0.0015	0.0000	0.0039	0.0085	0.0000	0.0020	0.0016	0.0013	0.0000	0.0010	0.0008	0.0005	0.0003	0.0012	0.0000	0.0010	0.0006	0.0015	0.0013	0.0000	0.0000	0.0000	0.0000	0.0003	0.0001	0.0002	0.0000	0.0000	0.0000	0.0000	0.0000	0.0000	0.0000
664.5	C35H67O8P	PA(32:1)	0.0000	0.0001	0.0028	0.0017	0.0131	0.0445	0.0105	0.0071	0.0143	0.0102	0.0005	0.0000	0.0002	0.0001	0.0019	0.0000	0.0117	0.0284	0.0020	0.0056	0.0078	0.0050	0.0000	0.0056	0.0003	0.0020	0.0030	0.0048	0.0038	0.0035	0.0021	0.0060	0.0033	0.0000	0.0003	0.0025	0.0001	0.0004	0.0003	0.0007	0.0001	0.0010	0.0000	0.0009	0.0000	0.0000	0.0000
666.5	C35H69O8P	PA(32:0)	0.0000	0.0001	0.0027	0.0004	0.0107	0.0181	0.0099	0.0093	0.0166	0.0031	0.0001	0.0000	0.0000	0.0001	0.0001	0.0000	0.0106	0.0138	0.0073	0.0058	0.0059	0.0101	0.0001	0.0032	0.0008	0.0029	0.0067	0.0061	0.0029	0.0055	0.0027	0.0050	0.0037	0.0000	0.0011	0.0027	0.0022	0.0022	0.0013	0.0046	0.0013	0.0024	0.0010	0.0035	0.0000	0.0002	0.0000
682.4	C37H61O8P	PA(34:6)	0.0000	0.0000	0.0000	0.0000	0.0000	0.0000	0.0000	0.0002	0.0000	0.0000	0.0000	0.0000	0.0000	0.0000	0.0000	0.0000	0.0000	0.0000	0.0000	0.0000	0.0000	0.0000	0.0000	0.0000	0.0000	0.0000	0.0000	0.0000	0.0001	0.0000	0.0000	0.0000	0.0000	0.0000	0.0000	0.0000	0.0000	0.0000	0.0000	0.0000	0.0000	0.0000	0.0000	0.0000	0.0000	0.0000	0.0000
684.4	C37H63O8P	PA(34:5)	0.0000	0.0000	0.0000	0.0000	0.0000	0.0000	0.0000	0.0000	0.0000	0.0000	0.0000	0.0000	0.0000	0.0000	0.0000	0.0000	0.0000	0.0000	0.0000	0.0000	0.0000	0.0000	0.0000	0.0000	0.0000	0.0000	0.0000	0.0000	0.0000	0.0000	0.0000	0.0000	0.0000	0.0000	0.0000	0.0000	0.0000	0.0000	0.0000	0.0000	0.0000	0.0000	0.0000	0.0000	0.0000	0.0000	0.0000
686.4	C37H65O8P	PA(34:4)	0.0000	0.0000	0.0006	0.0002	0.0012	0.0051	0.0017	0.0007	0.0016	0.0016	0.0001	0.0000	0.0000	0.0000	0.0000	0.0000	0.0007	0.0033	0.0001	0.0000	0.0007	0.0002	0.0000	0.0010	0.0003	0.0000	0.0000	0.0003	0.0002	0.0003	0.0001	0.0000	0.0002	0.0000	0.0000	0.0000	0.0000	0.0000	0.0000	0.0000	0.0000	0.0000	0.0000	0.0001	0.0000	0.0000	0.0000
688.5	C37H67O8P	PA(34:3)	0.0007	0.0079	0.0371	0.0176	0.1611	0.3345	0.1715	0.1009	0.1701	0.1186	0.0089	0.0000	0.0038	0.0065	0.0184	0.0041	0.1363	0.2402	0.0219	0.0668	0.0805	0.0525	0.0001	0.0740	0.0391	0.0252	0.0494	0.0580	0.0461	0.0759	0.0364	0.0544	0.0380	0.0000	0.0068	0.0285	0.0049	0.0069	0.0044	0.0083	0.0021	0.0154	0.0043	0.0117	0.0001	0.0005	0.0006
690.5	C37H69O8P	PA(34:2)	0.0017	0.0300	0.1173	0.0494	0.5780	1.5382	0.6141	0.3830	0.6059	0.4450	0.0315	0.0012	0.0116	0.0202	0.0452	0.0121	0.4810	1.0185	0.2444	0.2845	0.3025	0.3006	0.0023	0.2790	0.1667	0.1179	0.2159	0.2823	0.1487	0.2153	0.1148	0.1757	0.1989	0.0015	0.0235	0.1300	0.0888	0.0825	0.0769	0.1940	0.0269	0.1209	0.0563	0.1433	0.0007	0.0136	0.0042
692.5	C37H71O8P	PA(34:1)	0.0000	0.0146	0.0386	0.0168	0.2244	0.5531	0.2255	0.1974	0.2441	0.1123	0.0136	0.0007	0.0024	0.0071	0.0152	0.0030	0.1801	0.3702	0.0936	0.1311	0.1436	0.1486	0.0008	0.1144	0.0685	0.0645	0.0886	0.0890	0.0743	0.1038	0.0519	0.1071	0.0842	0.0003	0.0094	0.0471	0.0284	0.0380	0.0313	0.0552	0.0151	0.0436	0.0243	0.0441	0.0000	0.0040	0.0006
710.4	C39H65O8P	PA(36:6)	0.0001	0.0003	0.0024	0.0010	0.0086	0.0223	0.0116	0.0048	0.0091	0.0102	0.0004	0.0000	0.0001	0.0002	0.0014	0.0001	0.0093	0.0181	0.0007	0.0021	0.0033	0.0019	0.0000	0.0054	0.0006	0.0007	0.0024	0.0030	0.0026	0.0032	0.0016	0.0024	0.0019	0.0000	0.0001	0.0009	0.0001	0.0000	0.0000	0.0002	0.0000	0.0006	0.0001	0.0002	0.0000	0.0000	0.0000
712.5	C39H67O8P	PA(36:5)	0.0002	0.0036	0.0146	0.0058	0.0513	0.1597	0.0686	0.0268	0.0572	0.0687	0.0022	0.0002	0.0019	0.0019	0.0092	0.0010	0.0490	0.1447	0.0090	0.0191	0.0299	0.0151	0.0000	0.0315	0.0130	0.0074	0.0126	0.0221	0.0121	0.0203	0.0103	0.0120	0.0109	0.0000	0.0020	0.0087	0.0017	0.0022	0.0010	0.0022	0.0002	0.0065	0.0011	0.0034	0.0000	0.0002	0.0001
714.5	C39H69O8P	PA(36:4)	0.0004	0.0092	0.0413	0.0177	0.1555	0.5646	0.1996	0.0926	0.1809	0.2005	0.0076	0.0001	0.0049	0.0054	0.0232	0.0040	0.1782	0.4994	0.0892	0.0709	0.1105	0.0811	0.0006	0.1115	0.0452	0.0294	0.0554	0.0887	0.0360	0.0695	0.0269	0.0519	0.0654	0.0004	0.0071	0.0376	0.0324	0.0259	0.0247	0.0662	0.0056	0.0508	0.0187	0.0481	0.0001	0.0027	0.0019
716.5	C39H71O8P	PA(36:3)	0.0002	0.0073	0.0232	0.0099	0.1134	0.3955	0.1322	0.0763	0.1174	0.0999	0.0049	0.0001	0.0028	0.0029	0.0138	0.0019	0.1264	0.3280	0.0628	0.0617	0.0953	0.0681	0.0004	0.0880	0.0327	0.0280	0.0445	0.0567	0.0314	0.0534	0.0215	0.0483	0.0515	0.0000	0.0052	0.0256	0.0147	0.0210	0.0200	0.0321	0.0065	0.0327	0.0165	0.0272	0.0000	0.0021	0.0009
718.5	C39H73O8P	PA(36:2)	0.0000	0.0071	0.0176	0.0046	0.0894	0.2279	0.1030	0.0596	0.0936	0.0564	0.0039	0.0001	0.0013	0.0035	0.0087	0.0013	0.0886	0.1897	0.0394	0.0509	0.0715	0.0580	0.0001	0.0696	0.0277	0.0217	0.0327	0.0434	0.0229	0.0420	0.0190	0.0391	0.0342	0.0002	0.0028	0.0197	0.0108	0.0166	0.0143	0.0224	0.0057	0.0221	0.0103	0.0180	0.0000	0.0017	0.0006
Total PA			0.0033	0.0801	0.2954	0.1234	1.3936	3.819	1.5377	0.9516	1.4965	1.1163	0.0732	0.0024	0.0288	0.0478	0.1352	0.0275	1.2602	2.8259	0.5684	0.6929	0.8437	0.7362	0.0044	0.7776	0.3946	0.2977	0.5082	0.6496	0.3773	0.5892	0.2852	0.4959	0.4889	0.0024	0.058	0.3008	0.184	0.1953	0.1739	0.3852	0.0634	0.295	0.1326	0.2996	0.0009	0.025	0.0089
787.5	C41H72O12S	SQDG(32:3)	0.0000	0.0000	0.0000	0.0000	0.0000	0.0001	0.0000	0.0000	0.0000	0.0000	0.0000	0.0000	0.0000	0.0000	0.0000	0.0001	0.0000	0.0000	0.0000	0.0000	0.0000	0.0000	0.0000	0.0000	0.0000	0.0000	0.0000	0.0000	0.0000	0.0000	0.0000	0.0000	0.0000	0.0000	0.0000	0.0000	0.0000	0.0000	0.0000	0.0000	0.0000	0.0000	0.0000	0.0000	0.0000	0.0000	0.0000
789.5	C41H74O12S	SQDG(32:2)	0.0000	0.0000	0.0000	0.0001	0.0000	0.0000	0.0000	0.0000	0.0000	0.0000	0.0000	0.0000	0.0000	0.0000	0.0000	0.0000	0.0000	0.0000	0.0000	0.0000	0.0000	0.0000	0.0000	0.0000	0.0000	0.0000	0.0000	0.0000	0.0000	0.0000	0.0000	0.0000	0.0000	0.0000	0.0000	0.0000	0.0000	0.0000	0.0000	0.0000	0.0000	0.0000	0.0000	0.0000	0.0000	0.0000	0.0000
791.5	C41H76O12S	SQDG(32:1)	0.0000	0.0004	0.0004	0.0009	0.0004	0.0003	0.0002	0.0003	0.0006	0.0000	0.0002	0.0000	0.0001	0.0002	0.0004	0.0004	0.0010	0.0002	0.0000	0.0001	0.0000	0.0000	0.0000	0.0000	0.0000	0.0001	0.0000	0.0000	0.0001	0.0000	0.0000	0.0000	0.0000	0.0000	0.0000	0.0000	0.0000	0.0000	0.0000	0.0000	0.0000	0.0000	0.0000	0.0000	0.0000	0.0000	0.0000
793.5	C41H78O12S	SQDG(32:0)	0.0000	0.0374	0.0277	0.0402	0.0315	0.0311	0.0335	0.0288	0.0306	0.0250	0.0253	0.0000	0.0328	0.0367	0.0296	0.0277	0.0355	0.0337	0.0074	0.0180	0.0131	0.0130	0.0000	0.0075	0.0055	0.0066	0.0146	0.0117	0.0118	0.0163	0.0096	0.0133	0.0060	0.0000	0.0105	0.0112	0.0029	0.0059	0.0039	0.0081	0.0031	0.0052	0.0022	0.0069	0.0000	0.0074	0.0109
809.5	C43H70O12S	SQDG(34:6)	0.0000	0.0000	0.0000	0.0001	0.0000	0.0000	0.0000	0.0000	0.0000	0.0000	0.0000	0.0000	0.0000	0.0000	0.0000	0.0000	0.0000	0.0000	0.0000	0.0000	0.0000	0.0000	0.0000	0.0000	0.0000	0.0000	0.0000	0.0000	0.0000	0.0000	0.0000	0.0000	0.0000	0.0000	0.0000	0.0000	0.0000	0.0000	0.0000	0.0000	0.0000	0.0000	0.0000	0.0000	0.0000	0.0000	0.0000
811.5	C43H72O12S	SQDG(34:5)	0.0000	0.0000	0.0000	0.0000	0.0000	0.0001	0.0000	0.0000	0.0000	0.0001	0.0000	0.0000	0.0000	0.0000	0.0000	0.0001	0.0000	0.0000	0.0000	0.0000	0.0000	0.0000	0.0000	0.0000	0.0000	0.0000	0.0000	0.0000	0.0000	0.0000	0.0000	0.0000	0.0000	0.0000	0.0000	0.0000	0.0000	0.0000	0.0000	0.0000	0.0000	0.0000	0.0000	0.0000	0.0000	0.0000	0.0000
813.5	C43H74O12S	SQDG(34:4)	0.0000	0.0000	0.0000	0.0000	0.0000	0.0000	0.0000	0.0000	0.0000	0.0000	0.0000	0.0000	0.0000	0.0000	0.0001	0.0000	0.0000	0.0000	0.0000	0.0000	0.0000	0.0000	0.0000	0.0000	0.0000	0.0000	0.0000	0.0000	0.0000	0.0000	0.0000	0.0000	0.0000	0.0000	0.0000	0.0000	0.0000	0.0000	0.0000	0.0000	0.0000	0.0000	0.0000	0.0000	0.0000	0.0000	0.0000
815.5	C43H76O12S	SQDG(34:3)	0.0000	0.0029	0.0032	0.0037	0.0025	0.0016	0.0028	0.0045	0.0021	0.0019	0.0028	0.0000	0.0068	0.0028	0.0012	0.0009	0.0057	0.0029	0.0004	0.0008	0.0007	0.0008	0.0000	0.0007	0.0001	0.0002	0.0003	0.0003	0.0010	0.0016	0.0007	0.0006	0.0002	0.0000	0.0005	0.0006	0.0000	0.0001	0.0001	0.0001	0.0000	0.0004	0.0001	0.0002	0.0000	0.0003	0.0007
817.5	C43H78O12S	SQDG(34:2)	0.0000	0.0023	0.0009	0.0013	0.0019	0.0027	0.0025	0.0018	0.0009	0.0010	0.0010	0.0000	0.0012	0.0007	0.0010	0.0013	0.0004	0.0011	0.0004	0.0006	0.0004	0.0007	0.0001	0.0001	0.0001	0.0006	0.0005	0.0005	0.0000	0.0002	0.0003	0.0003	0.0002	0.0000	0.0003	0.0003	0.0000	0.0002	0.0000	0.0002	0.0001	0.0004	0.0004	0.0006	0.0000	0.0003	0.0002
819.5	C43H80O12S	SQDG(34:1)	0.0000	0.0036	0.0010	0.0040	0.0033	0.0023	0.0036	0.0054	0.0018	0.0020	0.0035	0.0000	0.0045	0.0025	0.0041	0.0023	0.0030	0.0043	0.0005	0.0021	0.0007	0.0010	0.0000	0.0006	0.0001	0.0004	0.0009	0.0008	0.0007	0.0011	0.0002	0.0013	0.0003	0.0000	0.0003	0.0008	0.0000	0.0000	0.0003	0.0009	0.0001	0.0005	0.0002	0.0007	0.0000	0.0008	0.0013
837.5	C45H74O12S	SQDG(36:6)	0.0000	0.0000	0.0001	0.0000	0.0003	0.0002	0.0002	0.0003	0.0000	0.0000	0.0000	0.0000	0.0000	0.0000	0.0000	0.0000	0.0003	0.0001	0.0000	0.0003	0.0000	0.0004	0.0000	0.0000	0.0000	0.0000	0.0000	0.0000	0.0000	0.0000	0.0000	0.0000	0.0000	0.0000	0.0000	0.0000	0.0000	0.0000	0.0000	0.0000	0.0000	0.0000	0.0001	0.0000	0.0000	0.0000	0.0000
839.5	C45H76O12S	SQDG(36:5)	0.0000	0.0000	0.0002	0.0004	0.0007	0.0001	0.0002	0.0001	0.0001	0.0000	0.0002	0.0000	0.0001	0.0000	0.0000	0.0001	0.0000	0.0001	0.0000	0.0000	0.0000	0.0000	0.0000	0.0000	0.0000	0.0000	0.0000	0.0002	0.0000	0.0002	0.0000	0.0000	0.0000	0.0000	0.0000	0.0000	0.0001	0.0000	0.0000	0.0001	0.0001	0.0000	0.0000	0.0000	0.0000	0.0000	0.0000
841.5	C45H78O12S	SQDG(36:4)	0.0000	0.0012	0.0007	0.0001	0.0004	0.0002	0.0005	0.0005	0.0002	0.0004	0.0001	0.0000	0.0004	0.0004	0.0006	0.0005	0.0002	0.0004	0.0000	0.0001	0.0001	0.0000	0.0000	0.0000	0.0000	0.0001	0.0000	0.0001	0.0001	0.0003	0.0000	0.0001	0.0000	0.0000	0.0000	0.0000	0.0000	0.0000	0.0000	0.0000	0.0000	0.0000	0.0000	0.0001	0.0000	0.0001	0.0002
843.5	C45H80O12S	SQDG(36:3)	0.0000	0.0000	0.0007	0.0011	0.0014	0.0005	0.0007	0.0002	0.0008	0.0003	0.0000	0.0000	0.0000	0.0006	0.0003	0.0004	0.0015	0.0005	0.0000	0.0003	0.0005	0.0001	0.0000	0.0000	0.0001	0.0000	0.0002	0.0000	0.0002	0.0001	0.0000	0.0001	0.0000	0.0000	0.0000	0.0000	0.0000	0.0000	0.0000	0.0000	0.0000	0.0000	0.0000	0.0001	0.0000	0.0001	0.0000
845.6	C45H82O12S	SQDG(36:2)	0.0000	0.0000	0.0001	0.0000	0.0001	0.0000	0.0001	0.0000	0.0000	0.0000	0.0000	0.0000	0.0001	0.0000	0.0000	0.0002	0.0000	0.0001	0.0001	0.0000	0.0000	0.0000	0.0000	0.0001	0.0000	0.0001	0.0001	0.0001	0.0000	0.0001	0.0000	0.0000	0.0000	0.0000	0.0001	0.0000	0.0000	0.0001	0.0000	0.0000	0.0000	0.0000	0.0000	0.0000	0.0000	0.0000	0.0000
847.6	C45H84O12S	SQDG(36:1)	0.0000	0.0000	0.0000	0.0000	0.0000	0.0001	0.0000	0.0001	0.0000	0.0001	0.0000	0.0000	0.0004	0.0001	0.0002	0.0001	0.0001	0.0000	0.0000	0.0000	0.0000	0.0000	0.0000	0.0000	0.0000	0.0000	0.0000	0.0000	0.0000	0.0000	0.0000	0.0000	0.0001	0.0000	0.0000	0.0000	0.0000	0.0000	0.0000	0.0000	0.0000	0.0000	0.0000	0.0000	0.0000	0.0000	0.0000
Total SQDG			0	0.0478	0.035	0.0519	0.0425	0.0393	0.0443	0.042	0.0371	0.0308	0.0331	0	0.0464	0.044	0.0375	0.0341	0.0477	0.0434	0.0088	0.0223	0.0155	0.016	0.0001	0.009	0.0059	0.0081	0.0166	0.0137	0.0139	0.0199	0.0108	0.0157	0.0068	0	0.0117	0.0129	0.003	0.0063	0.0043	0.0094	0.0034	0.0065	0.003	0.0086	0	0.009	0.0133
426.2	C19H37O7P	LPA(16:1)	0.000000	0.012012	0.007037	0.001378	0.003085	0.002969	0.002041	0.001952	0.000000	0.001559	0.009526	0.000000	0.031468	0.001612	0.000973	0.005134	0.000000	0.002684	0.000000	0.000000	0.000000	0.000000	0.000000	0.000000	0.003017	0.000622	0.000000	0.000000	0.000000	0.000000	0.000000	0.000000	0.000000	0.000000	0.002310	0.000000	0.000000	0.000000	0.000997	0.000000	0.000000	0.000000	0.000000	0.000000	0.000000	0.000000	0.000586
428.2	C19H39O7P	LPA(16:0)	0.001859	0.018718	0.014753	0.006672	0.005300	0.014773	0.012477	0.017681	0.011611	0.013542	0.002582	0.000000	0.007164	0.008027	0.011075	0.008352	0.014042	0.006484	0.006128	0.002548	0.003011	0.006112	0.000000	0.004380	0.007364	0.000000	0.006470	0.004778	0.000000	0.003074	0.001947	0.004764	0.000626	0.001322	0.002828	0.000000	0.000000	0.006038	0.001625	0.008738	0.005672	0.000000	0.002753	0.003223	0.002881	0.000000	0.003176
450.2	C21H37O7P	LPA(18:3)	0.000000	0.001661	0.003586	0.000000	0.000000	0.003943	0.001706	0.001854	0.000000	0.006367	0.000000	0.000000	0.000000	0.002479	0.003834	0.003040	0.004479	0.004322	0.000000	0.000000	0.000000	0.000000	0.000000	0.000507	0.009722	0.000000	0.000657	0.000000	0.000000	0.000000	0.000000	0.001066	0.000000	0.000000	0.000000	0.000000	0.000000	0.001127	0.000000	0.000000	0.000000	0.000000	0.000000	0.000519	0.000000	0.000000	0.000000
452.2	C21H39O7P	LPA(18:2)	0.000000	0.003856	0.017325	0.012445	0.014717	0.053076	0.020830	0.010090	0.024322	0.045434	0.001277	0.000000	0.000000	0.002493	0.007898	0.002770	0.028300	0.054490	0.000000	0.003526	0.003595	0.007952	0.000000	0.001663	0.000000	0.000000	0.001541	0.005748	0.000000	0.004254	0.000000	0.000000	0.002158	0.000000	0.000000	0.000000	0.000000	0.000868	0.002167	0.001019	0.000000	0.000504	0.000000	0.002409	0.000000	0.000000	0.000000
454.3	C21H41O7P	LPA(18:1)	0.000000	0.001664	0.013730	0.008438	0.007855	0.050095	0.002183	0.002025	0.014361	0.025772	0.002908	0.000000	0.009097	0.002525	0.018527	0.006766	0.027232	0.031234	0.004098	0.004635	0.004926	0.010554	0.004745	0.001286	0.000000	0.001182	0.000000	0.000752	0.003161	0.004649	0.009465	0.001225	0.000000	0.000000	0.000556	0.001694	0.001256	0.001477	0.002838	0.006934	0.000000	0.001848	0.001794	0.001385	0.002716	0.000000	0.003970
Total LysoPA			0.001859	0.037911	0.056431	0.028933	0.030957	0.124856	0.039237	0.033602	0.050294	0.092674	0.016293	0	0.047729	0.017136	0.042307	0.026062	0.074053	0.099214	0.010226	0.010709	0.011532	0.024618	0.004745	0.007836	0.020103	0.001804	0.008668	0.011278	0.003161	0.011977	0.011412	0.007055	0.002784	0.001322	0.005694	0.001694	0.001256	0.00951	0.007627	0.016691	0.005672	0.002352	0.004547	0.007536	0.005597	0	0.007732
Total Polar Lipids (rows 4-193)
C35H70O5N	584.524	DAG(16:0/16:1)	0	0	0	0	0	0	0	0.00134425	0	0	0.00473826	0	0	0	0	0	0.00126618	0	0	0	0	0	0	0	0	0	0	0.000968979	0.00220003	0.000730339	0	0.000177929	0	0.000250212	0.00058941	0	0	0	0	0	0	0	0	0	0	0	0
C35H72O5N	586.539	DAG(16:0/16:0)	0	0.313939	0.0681692	0.12294	0.0653421	0.0630141	0.0238239	0.368714	0.145651	0.332021	0.178997	0	0.0898134	0.101672	0.0704452	0.30012	0.0519887	0.0539805	0.0840406	0.0208083	0.0208631	0.0770174	0	0.0122214	0.0131757	0.0195929	0.0285462	0.0552317	0.080289	0.124444	0.0436299	0.0600814	0.0992065	0.000346702	0.0811499	0.0280619	1.33826	0.156916	0.70674	3.3684	0.357715	0.486573	0.221611	0.0585641	0	0.430485	0.12631
C37H70O5N	608.524	DAG(16:0/18:3)	0	0.140935	0.0715671	0.077412	0.0870112	0.0574716	0.033581	0.0410794	0.0649374	0.0366752	0.119659	0	0.120416	0.0433556	0.0223697	0.0426573	0.0860744	0.0655318	0	0.0176254	0.0122614	0.0128841	0	0.00661171	0.0096806	0.000628655	0.00513468	0.0301534	0.0620956	0.0447784	0.0287319	0.0151195	0.00576501	0	0.0236872	0.0121953	0	0	0	0	0	0	0	0	0	0	0
C37H72O5N	610.539	DAG(16:0/18:2)	0	0.323057	0.166376	0.234503	0.297198	0.245156	0.109571	0.190245	0.21501	0.356098	0.19855	0	0.24317	0.162434	0.0392743	0.305682	0.20076	0.186871	0.0331726	0.0846397	0.0136778	0.0411489	0	0.0184097	0.0198803	0.00678935	0.0129121	0.0717882	0.122992	0.10603	0.0744038	0.0433535	0.0668245	0	0.0825765	0.0502044	0.111356	0.0683637	0.0086363	0.56196	0.0343069	0.0665214	0.00999311	0.0855905	0	0.0178581	0.0251331
C37H74O5N	612.555	DAG(16:0/18:1)	0	0.321756	0.100691	0.176488	0.130634	0.0928522	0.0301032	0.26503	0.167567	0.263844	0.29943	0	0.136256	0.118797	0.0549903	0.291253	0.139039	0.0657728	0.0475293	0.037392	0.0244278	0.0773844	0	0.0286303	0.0126588	0.0208311	0.0434589	0.0480958	0.114888	0.158275	0.0634186	0.0669466	0.126494	7.8222e-05	0.107927	0.0480901	0.292962	0.0953552	0.149406	0.676632	0.106813	0.0201755	0.0688919	0.0541601	0	0.130291	0.0883887
Total DAG16:0containing			0	1.09969	0.406803	0.611343	0.580185	0.458494	0.197079	0.866413	0.593166	0.988639	0.801374	0	0.589655	0.426259	0.187079	0.939713	0.479129	0.372156	0.164743	0.160465	0.07123	0.208435	0	0.065873	0.0553953	0.047842	0.0900518	0.206238	0.382464	0.434259	0.210184	0.185679	0.29829	0.000675135	0.29593	0.138552	1.74258	0.320635	0.864782	4.60699	0.498835	0.57327	0.300496	0.198315	0	0.578634	0.239832
C37H70O5N	608.524	DAG(18:2/16:1)	0	0	0.00090142	0.00172345	0.00253998	0.006321	0.00167955	0	0.000861493	0	0	0	0.00241992	0.00085035	0	0	0.000633092	0.000799413	0	0	0.0340398	0	0	0.0101181	0	0	0	0.000564042	0.00208481	0.000292061	0.000149924	0.000497945	0	0.00602126	0	0	0	0	0	0	0	0	0	0	0	0	0
C37H72O5N	610.539	DAG(18:2/16:0)	0	0.351397	0.39713	0.257032	0.357449	0.445974	0.128679	0.328974	0.283839	0.278144	0.436172	0	0.259834	0.0678139	0.170912	0.335702	0.233396	0.311015	0.0110609	0.0352508	0.0173224	0.0597394	0	0.0115302	0.0360767	0.03028	0.0506867	0.0416875	0.114928	0.146158	0.0926812	0.0876783	0.0696598	0.00011614	0.117434	0.0830058	0.174037	0.0351588	0.0942807	0.219316	0.00857786	0.068014	0.0242653	0.043734	0	0.0356983	0.124433
C39H70O5N	632.524	DAG(18:2/18:3)	0	0.0297773	0.0836219	0.0361925	0.0663578	0.096855	0.0249617	0.0193514	0.0389283	0.0100607	0.0203769	0	0.0411347	0.00204023	0.00883102	0.00852992	0.0312652	0.0265331	0	0.00713251	0.000915321	0	0	0	0.00301543	0.00178134	0.0178894	0.00747186	0.020975	0.0217999	0.015464	0.0100677	0	0	0.0111956	0.00660017	0	0	0	0	0	0	0	0	0	0	0
C39H72O5N	634.539	DAG(18:2/18:2)	0	0.105303	0.135386	0.107642	0.133014	0.165641	0.0634087	0.0842783	0.104618	0.057756	0.0924336	0	0.0818774	0.0123422	0.0369851	0.059429	0.0846391	0.0860543	0	0	0	0.00556352	0	0.00100208	0.0121707	0.0051783	0.0292114	0.0166345	0.0320497	0.0430821	0.0223193	0.0197953	0.00384406	0	0.0333852	0.0253913	0	0	0	0	0.00252343	0	0.0171292	0.0454223	0	0	0.0062861
C39H74O5N	636.555	DAG(18:2/18:1)	0	0.133741	0.102431	0.123325	0.0429062	0.111487	0.0362522	0.169703	0.103087	0.116836	0.0774409	0	0.0479052	0.0361374	0.0497686	0.0841589	0.0515709	0.0624653	0.00553043	0.0307805	0.00256158	0.0147482	0	0.00116828	0.00926948	0.0114557	0.0250189	0.0203695	0.0475134	0.0774596	0.0347226	0.0641493	0.0205274	0	0.0687555	0.0485787	0.00933314	0.0124997	0.0906812	0.143919	0	0.0134535	0.0443856	0.0134849	0	0.0436373	0.0965664
C39H76O5N	638.57	DAG(18:2/18:0)	0	0.0178492	0.0366229	0.0196757	0.0254672	0.0173358	0.00817809	0.0120063	0.00306265	0.0194213	0	0	0.0301224	0.000310231	0.00302824	0.0103799	0.0166119	0.0212253	0	0.00343285	0	0	0	0	0.000480592	0.00610882	0.00147337	0.00621998	0.0097061	0.0125948	0.00994818	0.000999306	0	0	0.00881425	0.00858722	0	0	0.0019736	0	0	0	0	0	0	0	0.00302413
Total DAG18:2 NL297			0	0.638067	0.756093	0.54559	0.627735	0.843614	0.263159	0.614313	0.534396	0.482219	0.626423	0	0.463294	0.119494	0.269525	0.4982	0.418116	0.508092	0.0165913	0.0765966	0.0548391	0.0800511	0	0.0238187	0.0610129	0.0548042	0.12428	0.0929474	0.227257	0.301386	0.175285	0.183188	0.0940312	0.0061374	0.239585	0.172163	0.18337	0.0476585	0.186936	0.363235	0.0111013	0.0814676	0.0857801	0.102641	0	0.0793356	0.23031
C37H74O5N	612.555	DAG(18:1/16:0)	0	0.380711	0.130444	0.265987	0.207201	0.143143	0.0361557	0.336769	0.198946	0.517666	0.36656	0	0.13835	0.0936807	0.118688	0.362151	0.121265	0.188925	0.0906752	0.0447213	0.0183015	0.0596984	0	0.0104182	0.0104738	0.034576	0.0568152	0.051032	0.139679	0.175492	0.0876409	0.0860264	0.116022	6.38268e-05	0.146189	0.0584406	0.366074	0.171496	0.185681	0.723018	0.113014	0.0493297	0.0653067	0.132134	0	0.190391	0.105575
C39H72O5N	634.539	DAG(18:1/18:3)	0	0.0498534	0.0515949	0.0317405	0.0421518	0.0615559	0.0136105	0.00537458	0.0378948	0.00714119	0.0203769	0	0.00597809	0.0147924	0.00215877	0.011945	0.0329106	0.016943	0	0.00394725	0	0	0	0	0.0075117	0.00167673	0.00281617	0.0159063	0.035993	0.0233459	0.0183303	0.0162222	0	5.47272e-05	0.0189735	0.0139435	0	0	0	0	0	0	0.00178483	0	0	0	0
C39H74O5N	636.555	DAG(18:1/18:2)	0	0.104625	0.0712809	0.0770581	0.054608	0.0749379	0.023495	0.0471211	0.0478111	0.0792753	0.0561794	0	0.0514665	0.00596053	0.0281835	0.138654	0.0358502	0.030116	0	0.0138098	0.00219611	0.0199122	0	0.000902048	0.00392513	0.0052874	0.0149781	0.0332075	0.0563415	0.065753	0.0340779	0.0357741	0.0105685	0	0.0482065	0.0393927	0.0286712	0.0246129	0.14178	0.0342768	0.00857786	0.00523081	0.0227797	0.0210161	0.000120882	0.0495781	0
C39H76O5N	638.57	DAG(18:1/18:1)	0.0001738	0.252334	0.0632648	0.144034	0.128164	0.0912121	0.0240563	0.215575	0.0977712	0.192379	0.147617	0	0.117539	0.0749476	0.123455	0.0866014	0.0439788	0.0781016	0.0265381	0.0287356	0.0165794	0.0409115	0	0.00748329	0.00362326	0.041732	0.058297	0.0496883	0.115561	0.172072	0.0574368	0.10879	0.0527295	0.000125141	0.165243	0.0791835	0.236409	0.274971	0.2946	0.0673648	0.152078	0.0842828	0.150896	0.110394	0.000203187	0.418767	0.0603285
C39H78O5N	640.586	DAG(18:1/18:0)	0	0.0223311	0.0133967	0.0105023	0.0208939	0.00518449	0	0.0303449	0.0139225	0.00226597	0.00591393	0	0.0119716	1.9357e-05	0	0.00475272	0.0110465	0.00583325	0	0.00508036	0	0	0	0	0.000671318	0.000685514	1.84692e-05	0.00783759	0.0151593	0.0154291	0.0103949	0.0068911	0	0	0.0171036	0.006548	0	0	0	0.0323094	0.00444828	0	0	0	0	0	0
Total DAG18:1containing			0.0001738	0.809854	0.329981	0.529322	0.453018	0.376033	0.0973175	0.635184	0.396346	0.798728	0.596647	0	0.325305	0.189401	0.272486	0.604104	0.245051	0.319918	0.117213	0.0962944	0.037077	0.120522	0	0.0188035	0.0262052	0.0839576	0.132925	0.157672	0.362734	0.452092	0.207881	0.253704	0.17932	0.000243695	0.395715	0.197508	0.631154	0.47108	0.622061	0.856969	0.278119	0.138843	0.240767	0.263544	0.000324069	0.658736	0.165903
C39H74O5N	636.555	DAG(18:0/18:3)	0	0	0.00721198	0	0.00575608	0.00534827	0	0	0	0.0022714	0	0	0	0	0	0	0.00139258	0	0	0	0	0	0	0	0	0	0	0.00429525	0.00733719	0.00231621	0.00314494	0.00185001	0	0	0	0	0	0	0	0	0	0	0	0	0	0	0
C39H76O5N	638.57	DAG(18:0/18:2)	0	0.0200761	0.0166775	0.0124957	0.0297691	0.0183931	0.00749958	0	0.00172299	0.00446607	0	0	0.0160841	0.00408046	0.00196284	0.0093856	0.0155229	0.00383603	0	0	0	0	0	0.000902048	0	0.00104807	0	0.0132275	0.011593	0.0168859	0.00971084	0.00267684	0	3.9111e-05	0.00642256	0.00358437	0	0.00664169	0	0	0	0	0	0	0	0	0
C39H78O5N	640.586	DAG(18:0/18:1)	0	0.0335448	0.013792	0.0143707	0.00678187	0	0	0.0182755	0.00338622	0.00926173	0.0132684	0	0.00643091	0.00904319	0.00778329	0.00693512	0.00352584	0.00210763	0	0	0.000915321	0.00439392	0	0.00117166	0.00026457	0.00195518	0.00347924	0.0104142	0.0217467	0.0198782	0.00830503	0.012859	0.0124916	0	0.0175189	0.00390013	0.00346094	0.0142292	0.00719908	0	0	0	0.00249747	0	0	0.00991918	0
Total DAG18:0containing			0	0.053621	0.0376815	0.0268663	0.0423071	0.0237414	0.00749958	0.0182755	0.00510921	0.0159992	0.0132684	0	0.022515	0.0131236	0.00974613	0.0163207	0.0204413	0.00594366	0	0	0.000915321	0.00439392	0	0.00207371	0.00026457	0.00300325	0.00347924	0.0279369	0.0406769	0.0390802	0.0211608	0.0173859	0.0124916	3.9111e-05	0.0239414	0.00748449	0.00346094	0.0208709	0.00719908	0	0	0	0.00249747	0	0	0.00991918	0
C47H92O6N	766.69	TAG(14:0/30:1)	6.50415e-06	8.4716e-05	0	0	0.00748494	2.18494e-05	2.49552e-05	0.000111159	0	0.000613614	5.31853e-05	0	0.000124075	0	0	0	0	0	0	0.000241206	0	0	0	0	4.74491e-05	0	0	0.000363466	0.000459417	0.000155549	0.000335906	4.88597e-05	0	5.11653e-05	3.10279e-05	0	0	0	0	0	0	0	8.69897e-05	0	0	0	0
C47H94O6N	768.706	TAG(14:0/30:0)	1.5108e-05	0.000104993	0	0	0.00437729	7.69638e-05	0.000242528	0	0.000261315	0.000219318	0	2.64957e-05	0.000538981	3.91544e-05	0.000173005	0	0.000342561	0	0	0	0.000228191	6.09641e-05	0	9.87148e-05	0	0	0	0.00060355	0.000994072	0.000901685	0.00119153	0.000317692	0.000221166	0.000204187	0.000115595	2.71189e-05	0	0	0	0	0	0	0	0	1.26735e-05	0	0
C49H96O6N	794.721	TAG(14:0/32:1)	9.10113e-06	6.68663e-05	2.81818e-05	6.4195e-05	0.00164985	0.000205291	4.98656e-05	0	9.70693e-05	0.000382063	7.44212e-05	0	0.000300377	0	6.05477e-05	0	0	0	0	0	0	0	0	0	0	0	0	0.000607184	0.000592167	0.000356376	0.000458831	0.000133716	7.80724e-05	8.01703e-05	1.55279e-05	3.25622e-05	0	0	0	0	0	0	0	0	2.53243e-05	0	0
C49H98O6N	796.737	TAG(14:0/32:0)	1.35333e-05	0.00784101	0.000119773	0.00110174	0.00132264	0.000301412	0.000334992	0.000398223	0.000872763	0.00968087	0.0053629	4.12274e-05	0.00166564	0.00133843	0.00446698	0.00334567	0.000878993	0.00080017	0.000994222	0.000147424	0.00117876	0	9.31117e-05	0.000487523	0	0.0012498	0.00127239	0.0014695	0.00346537	0.00619738	0.00197815	0.005769	0.0233591	9.55322e-05	0.0030221	0.00121541	0.00257893	0.00290981	0.000205675	0	0.0025402	0.000154361	0.000236147	0	0	0.000718526	0.00177968
C51H96O6N	818.721	TAG(14:0/34:3)	0	0.000231846	0.000216126	0.000481366	0.000164965	0.000847373	0.000139678	0	4.48064e-05	0	5.31853e-05	0	0	0.00012521	0.000449828	0	3.23313e-05	0	0	0	0	0	0	0.000123421	0	3.82656e-05	0.000333494	0.000322495	0.000158113	0.000151599	2.07809e-05	0.000110559	0	0	0.000117968	3.25622e-05	0	0	0	0	0	0	0	0	0	0	0
C51H98O6N	820.737	TAG(14:0/34:2)	3.5106e-05	0.00259525	0.000543513	0.0025863	0.000759935	0.000579858	0.000465774	0.000361226	0.00359461	0.00104192	0.00234472	0	0.00184139	0.00131103	0.00185204	0.00125344	0.00111512	0.00139416	0.000268012	0	0.000304227	0	0	0.00167304	7.907e-05	0.000404473	0.00115332	0.00115883	0.00110532	0.00162979	0.000543459	0.00146555	0.000917204	0.000165451	0.000619046	0.000732175	0.0010259	0	0.000239902	0	0	0	0	0	3.54676e-05	0	0
C51H100O6N	822.752	TAG(14:0/34:1)	1.49015e-05	0.00869497	0.000459467	0.0101493	0.00639604	0.00049148	0.000659621	0.00578239	0.0072032	0.00628118	0.00979502	2.06137e-05	0.00697686	0.00714037	0.00845003	0.00727863	0.00352103	0.00716968	0.000312947	0.000254587	0.000361151	0.000414359	5.89838e-05	0.00530399	2.81346e-05	0.00427887	0.00590266	0.00226409	0.00415161	0.00674779	0.00178597	0.00669167	0.0052348	7.31467e-05	0.00476562	0.00203108	0.00689938	0.000494754	0.000611427	0.00124943	0.000523923	0.000291743	0.000149157	0	0	0	0.000593117
C51H102O6N	824.768	TAG(14:0/34:0)	0	0	0	0	1.45936e-05	8.48073e-05	5.77293e-05	0	0	0	0	0	0	0	0	0	3.73193e-05	0.000637577	0	0	0	0	0	0.000204795	0	0	0	0.000106469	0.000336057	0.000436643	0.00034286	0.000144807	0	0	0	0.00010746	0	0	2.82348e-05	0	0	0	0	0	0	0	0
C53H96O6N	842.721	TAG(14:0/36:5)	0	0	0.000216126	0.000117659	0	0.000563449	5.98746e-05	4.63302e-05	7.46325e-05	0	0.000223263	0	0.000104453	0	0	0	0.000329651	5.77435e-05	0	0	0	0	0	0	0	0	6.14248e-05	0.000206944	0.000161093	5.70931e-05	2.07809e-05	0.00028284	0	0	4.34559e-05	2.44094e-05	0	0	0	0	0	0	0	0	0	0	0
C53H98O6N	844.737	TAG(14:0/36:4)	0	0.000410183	0.000203158	4.12793e-05	0.000203461	0.000697304	0	0	0.000156517	0.000173637	0	0	0	0.000117393	0	0.000405082	0	0.000175489	0	0	4.75541e-05	0	0	0	0	4.46336e-05	0	0.000726511	0.000339804	0.000450868	2.72902e-05	0.000461829	0.00014959	0	0.000156923	8.97155e-05	0	0	0	0	0	0	0	0	0	0	0
C53H100O6N	846.752	TAG(14:0/36:3)	0	0.000425667	0.000151237	0.000862213	0.000149437	0.000202951	2.49552e-05	0.000157489	0.000110754	3.99323e-05	5.31853e-05	0	0	6.60815e-05	0.000181643	0.000603131	0.00010339	2.30934e-05	0.00077559	6.70219e-05	0.000261242	0	0	0	0	0.00018028	0	0.00111076	0.00095971	0.00133745	0.000274211	0.00173669	0.0015782	0	0.000235185	0.000435645	0.000726709	0.000294542	0.000239902	0	0.000222253	8.58248e-05	0	0	0	0.000179712	0
C53H102O6N	848.768	TAG(14:0/36:2)	0	0.00139152	0.000169155	0.000852078	0.00159588	3.5768e-05	0	0.00125252	5.57066e-05	0.00135038	0.000260323	0	0.000548468	0.000611529	0.000258013	0.00277311	2.16245e-05	0.000228582	0.000257829	0	0.000628869	0.000134099	0	9.87148e-05	0	1.32282e-05	0.000614248	0.000859819	0.00157718	0.0023443	0.000820022	0.00247891	0.00217833	2.9005e-05	0.0013042	0.000337431	0.000679911	0.000311099	0	0.000713846	0.000135675	0	8.69897e-05	0.000145378	0	0.000807549	0.000185474
C53H104O6N	850.784	TAG(14:0/36:1)	0	0.000212572	1.37928e-05	9.3615e-05	0.000269216	1.81454e-05	0	0	0.000158476	0	0	0	0.000139067	4.62478e-05	0.000258743	0	0	0	0	0	0	0	0	0	0	0	0	0.000108452	0.000282656	0.000633398	0	0.000252408	0	0	0	1.11905e-05	0	0	0	0	0	0	5.31591e-05	0	0	0	0
Total TAG14:0containing			9.4254e-05	0.0220596	0.00212053	0.0163498	0.0243883	0.00412665	0.00205997	0.00810934	0.0126298	0.0197829	0.0182202	8.83368e-05	0.0122393	0.0107954	0.0161508	0.0156591	0.00638202	0.0104865	0.0026086	0.000710239	0.00301	0.000609422	0.000152095	0.0079902	0.000154654	0.00620954	0.00933754	0.00990807	0.0145826	0.0213999	0.00779979	0.0198945	0.0337165	0.000698657	0.0104267	0.00507676	0.0119108	0.0040102	0.00132514	0.00196328	0.00342205	0.000531929	0.000612443	0.000145378	7.34654e-05	0.00170579	0.00255827
C47H92O6N	766.69	TAG(16:0/28:1)	0.000330261	0.00242981	0.000617069	0.00195227	0.0117691	0.00222322	0.0023896	0.00302855	0.00257593	0.00394792	0.0101324	0.000518309	0.00701288	0.0020899	0.00112449	0.00127531	0.0024948	0.00178188	0.00393735	0.00485017	0.00275686	0.00253495	0.000757405	0.000388752	0.000644405	0.00177903	0.00371201	0.00063344	0.00106351	0.00180746	0.000702968	0.00195164	0.00252389	0	0.00144033	0.00078408	0.00324859	0.00287441	0.00198783	0.00740786	0.00593755	0.00379173	0.00346729	0.00235402	0.000970346	0.0165617	0.0131997
C47H94O6N	768.706	TAG(16:0/28:0)	0.000230944	0.00703839	0.00136106	0.00326816	0.0250096	0.00399296	0.0047803	0.00556277	0.0040423	0.00990627	0.0114378	0.000379771	0.0111952	0.00228343	0.00664416	0.0149007	0.00368135	0.00435748	0.00557709	0.00601877	0.00537261	0.00392143	0.000339298	0.00204069	0.000473786	0.00323231	0.00658196	0.0010334	0.00165001	0.00320179	0.00175781	0.00459255	0.00933098	8.53267e-06	0.00267032	0.00124861	0.00680199	0.00357298	0.00742119	0.00618667	0.00291175	0.00162774	0.00221096	0.00527357	0	0.0203503	0.0198601
C49H96O6N	794.721	TAG(16:0/30:1)	0.000218439	0.00487743	0.00104935	0.00292573	0.0667814	0.00261199	0.00254427	0.00677954	0.00445746	0.0139507	0.00615601	0.000188464	0.00999697	0.00163589	0.00267289	0.00727648	0.00206821	0.0025491	0.000974363	0.0024117	0.00389764	0.0040949	0.000173823	0.00108609	0.000430919	0.00153676	0.00221137	0.000827785	0.0013305	0.00225834	0.0014648	0.00252504	0.00379892	0.000740286	0.00130996	0.00101197	0.00247919	0.00263879	0.00306754	0.01013	0.0014765	0.00233332	0.00154099	0.00223767	8.86691e-05	0.0125023	0.00689657
C49H98O6N	796.737	TAG(16:0/30:0)	0.000678914	0.0792665	0.0068047	0.0272525	0.0233486	0.0124539	0.00643049	0.0301657	0.028883	0.139725	0.0967811	0.00105755	0.0450479	0.0293053	0.0720411	0.188542	0.0243699	0.0254032	0.135925	0.0171662	0.0259301	0.0381982	0.00110419	0.0151963	0.00290445	0.0253504	0.0584154	0.00330561	0.0132436	0.0313693	0.0070666	0.0365333	0.171427	2.52699e-05	0.0315279	0.0119605	0.119338	0.0499593	0.131872	0.160856	0.0508013	0.0475865	0.039539	0.0765815	0.000912894	0.294569	0.425048
C51H96O6N	818.721	TAG(16:0/32:3)	0	0.00172982	0.000764291	0.00257805	0.00157286	0.00162047	0.000962842	0.00123183	0.00240423	0.00244279	0.00142472	0	0.000985961	0.000814003	0.0010813	0.00376573	0.00126034	0.000882703	0	0.000589575	0.000979136	0.00014627	0	0.000160453	0.000134416	0.000261434	0.000359785	0.00036872	0.000450466	0.000689121	0.000235475	0.00136539	0.00111233	0	0.000406631	3.52717e-05	0.000698123	0.000247377	0	0.00107117	0	0.000977878	0	0	0	0.00129322	0.00103812
C51H98O6N	820.737	TAG(16:0/32:2)	9.362e-05	0.0128268	0.00136967	0.0102911	0.00390302	0.00245241	0.00141476	0.0284585	0.00883009	0.0278906	0.0174538	5.5959e-05	0.0082089	0.00615348	0.00990758	0.0420935	0.0032344	0.00450341	0.0145963	0.00304483	0.00351969	0.00488685	0.000266963	0.00140568	7.1594e-05	0.00368254	0.012527	0.00118723	0.00239152	0.00494641	0.00123528	0.00365867	0.0186267	0	0.00374939	0.0015977	0.0295197	0.00965074	0.016297	0.027264	0.00746176	0.00628213	0.00472249	0.00964853	0.000240683	0.0417796	0.0544898
C51H100O6N	822.752	TAG(16:0/32:1)	0.000737072	0.0572473	0.0050332	0.0461296	0.0220131	0.00919119	0.00689887	0.123281	0.0370897	0.135122	0.0911115	0.000522403	0.0368023	0.0250564	0.0458598	0.175108	0.0169367	0.030099	0.0969561	0.0144255	0.0241703	0.037706	0.000834055	0.0106859	0.00136973	0.0211185	0.0577128	0.00425231	0.0120129	0.0202118	0.00697493	0.020576	0.085954	4.77584e-05	0.0203456	0.00802783	0.156144	0.0607089	0.106987	0.20965	0.0646161	0.051606	0.0444253	0.0882839	0.000630658	0.30074	0.305522
C51H102O6N	824.768	TAG(16:0/32:0)	0.00188509	1.11546	0.0535083	0.108284	0.155884	0.124633	0.0472156	0.115454	0.182166	1.76985	1.05467	0.00312732	0.34228	0.461665	0.882771	2.1573	0.21104	0.375531	4.36952	0.267674	0.417045	0.814942	0.00775153	0.158216	0.0319815	0.525512	1.10396	0.0190768	0.149759	0.346407	0.0582489	0.513455	3.40524	0.00130253	0.345596	0.144098	3.01143	1.42697	3.09438	7.48466	1.82766	1.61046	1.56498	3.29771	0.00649556	9.69328	7.56599
C53H96O6N	842.721	TAG(16:0/34:5)	0	2.23021e-05	0	0	2.75107e-05	0	0	0	8.96128e-05	0	0	0	0	0	6.05477e-05	0	0	0	0	0	0	0	0	0	0	0	0	0	7.46147e-06	0	0	0	0	0	0	0	0	0	0	0	0	0	0	0	0	0	0
C53H98O6N	844.737	TAG(16:0/34:4)	0	0.00305634	0.00194519	0.00390988	0.00131733	0.002909	0.000743316	0.00164856	0.00254513	0.00174814	0.00263679	0	0.00128634	0.0009471	0.00110152	0.0046959	0.00154469	0.00241706	0.000298249	0.00146038	0.00211992	0.00259591	0	0.000413459	0	0.000420864	0.0019832	0.000352965	0.000712285	0.000572951	0.000384384	0.000969398	0.000598477	0	0.000695322	0.000257739	0	0.000412295	0	0	7.94169e-05	0.000171495	0	0	0	0.00197587	0.000593117
C53H100O6N	846.752	TAG(16:0/34:3)	0.000106617	0.0569826	0.0165345	0.0560985	0.0148955	0.0256759	0.0133797	0.0360491	0.0374515	0.0430074	0.0372505	1.47316e-05	0.0221061	0.0266879	0.0304832	0.115937	0.0255979	0.0281836	0.080828	0.0360109	0.038929	0.0631656	4.65559e-05	0.0140124	0.00285043	0.0283169	0.0819424	0.0095735	0.0090989	0.0179872	0.00561879	0.0263271	0.0668016	0	0.0201115	0.0107683	0.0667523	0.05024	0.0718862	0.182024	0.0424131	0.0620578	0.0314793	0.0755901	4.5611e-05	0.25345	0.19868
C53H102O6N	848.768	TAG(16:0/34:2)	0.00178168	0.478569	0.0401621	0.285095	0.0619656	0.0566436	0.0296422	0.647135	0.217673	0.770178	0.396775	0.00206891	0.13942	0.219283	0.255365	0.993491	0.0793532	0.192442	1.36992	0.102031	0.0983434	0.262288	0.00196365	0.0715924	0.00786817	0.149788	0.522425	0.0275134	0.0542382	0.117162	0.028896	0.117123	0.943747	0.000226868	0.118997	0.0576657	2.27957	1.04021	1.61362	5.73345	1.08639	0.78764	0.683223	2.47548	0.00417857	5.83767	4.50363
C53H104O6N	850.784	TAG(16:0/34:1)	0.00312855	1.83177	0.0897497	0.963959	0.208938	0.110055	0.0660224	2.27374	0.734089	3.03461	1.90507	0.00528309	0.587486	0.781517	1.10217	3.38316	0.345057	0.675141	5.9417	0.255623	0.364811	0.904693	0.00674691	0.252585	0.0300575	0.604013	1.71879	0.061874	0.240723	0.459296	0.0978598	0.477416	3.19557	0.00208866	0.606715	0.188158	9.36213	4.16668	6.8939	20.0627	4.61595	3.64782	3.09896	8.41036	0.0130373	24.0651	13.935
C55H96O6N	866.721	TAG(16:0/36:7)	0	0.00433796	0.000482388	0.00199505	0.0002805	0.000730974	0.000174597	0.00240809	0.00141862	0.0035195	0.0164585	0	0.0024617	0.00273172	0.00224034	0.00865668	0.00336088	0.00135289	0.0361326	0.0047295	0.00423035	0.00333932	5.58838e-05	0.000882437	0.000241158	0.0018683	0.00633583	0.000282582	0.000969535	0.00293368	0.000296432	0.00268192	0.0108502	0.000354797	0.00230327	0.000887161	0.0155732	0.00847017	0.00915098	0.0332007	0.0179239	0.00524998	0.00458586	0.00860238	0.000372433	0.0579841	0.0299958
C55H98O6N	868.737	TAG(16:0/36:6)	1.56053e-05	0.0183406	0.0126096	0.0216783	0.0128015	0.0122395	0.00787406	0.00709513	0.0172417	0.00845746	0.0165084	0	0.0115515	0.0131852	0.00904955	0.0289833	0.0122242	0.00898537	0	0.0162712	0.00965768	0.0137303	0	0.00328413	0.000911987	0.00464629	0.0138763	0.00232447	0.00388586	0.00332686	0.0024681	0.00539464	0.00402828	0	0.00524418	0.0023202	0	0.000842834	0	0	0	0.00161816	0	0.000998287	0	0.0011806	0.000675595
C55H100O6N	870.752	TAG(16:0/36:5)	0	0.0451812	0.0245629	0.0432768	0.0278365	0.0407775	0.0180769	0.0298914	0.0446139	0.0296094	0.0474214	0	0.0261628	0.0352706	0.0211474	0.0938569	0.0330013	0.0327314	0.0327521	0.0370222	0.0214057	0.0411816	0	0.00726872	0.00274809	0.0151924	0.0470695	0.00765991	0.00865037	0.00930996	0.00663524	0.0146853	0.0236067	1.705e-05	0.0136805	0.00866676	0.0155874	0.0195507	0.0166055	0.0471307	0.00922864	0.0158056	0.00662397	0.0248027	0	0.0886501	0.0516206
C55H102O6N	872.768	TAG(16:0/36:4)	3.25091e-05	0.145241	0.0391605	0.102407	0.0514587	0.0671916	0.0264091	0.111981	0.0911899	0.132729	0.0920007	0.000164909	0.0508994	0.0714576	0.0641303	0.254229	0.0532263	0.0690159	0.386466	0.0743576	0.0683872	0.143114	9.00117e-05	0.0258935	0.00552303	0.0634291	0.182822	0.0186954	0.0198786	0.0378688	0.0114192	0.0566201	0.19888	3.23497e-05	0.0377157	0.0290411	0.272361	0.184766	0.211386	0.860795	0.175585	0.179522	0.121613	0.415488	0.000572565	0.990577	0.664386
C55H104O6N	874.784	TAG(16:0/36:3)	0.000577831	0.350659	0.0287248	0.188907	0.0528621	0.0388475	0.0209616	0.337858	0.121773	0.410483	0.198649	0.000583687	0.0830104	0.13511	0.133309	0.490842	0.0491671	0.110276	1.78129	0.102941	0.0977451	0.264009	0.00100885	0.0521846	0.00781723	0.149459	0.414931	0.0261298	0.0398389	0.0826671	0.0161077	0.113002	0.661474	0.000127986	0.0796637	0.0584327	1.37383	0.803929	1.07129	3.80927	0.858901	0.700886	0.548107	1.71255	0.00242356	4.36166	2.61954
C55H106O6N	876.799	TAG(16:0/36:2)	0.00109086	0.689163	0.0328626	0.330654	0.0988197	0.036563	0.0242196	0.762224	0.228087	0.861437	0.504473	0.00208937	0.170631	0.290605	0.295747	0.870565	0.09188	0.212116	3.39176	0.128452	0.151021	0.425266	0.00231987	0.0836738	0.0127429	0.287695	0.695857	0.0296354	0.0888278	0.164337	0.0283314	0.202123	1.10379	0.000469471	0.204306	0.0875062	2.95352	1.77818	1.92221	7.57826	1.98127	1.45864	1.16741	3.44017	0.00502889	9.40436	3.90796
C57H96O6N	890.721	TAG(16:0/38:9)	2.21094e-05	0.00632638	0.000977289	0.00698003	0.0015069	0.00180392	0.000912931	0.00608492	0.0040319	0.00548763	0.0225082	5.30179e-05	0.001319	0.00199596	0.00312264	0.00868678	0.00515766	0.00127867	0.0179171	0.00293414	0.00235761	0.00516737	4.65559e-05	0.000999696	0.00023721	0.00269729	0.00464215	0.000664959	0.000974017	0.00357554	0.000509054	0.00361786	0.00638134	0	0.00193077	0.000705409	0.0115552	0.00584304	0.00618627	0.0879107	0.00928749	0.00739467	0.00188906	0.0205759	8.86691e-05	0.059062	0.0418234
C57H98O6N	892.737	TAG(16:0/38:8)	2.08965e-05	0.00301746	0.000346322	0.00111127	0.00087374	0.000707972	0.000524892	0.00453245	0.00208059	0.00476011	0.00834116	8.70919e-06	0.00149563	0.00137783	0.00149643	0.00742993	0.00399011	0.00101793	0.0103536	0.00209179	0.00192815	0.000936472	1.64395e-05	0.000373965	0.000396078	0.000465173	0.00233344	0.000175528	0.000468093	0.00129105	0.000671112	0.00108555	0.0022544	0	0.00116822	0.000416359	0.0135625	0.00411911	0.00466101	0.0296409	0.00653375	0.00274583	0.00304149	0.00568387	0.000220468	0.033384	0.0217596
C57H100O6N	894.752	TAG(16:0/38:7)	0	0.000816429	0	0.000536988	8.22414e-05	0.000133594	4.01524e-05	0	3.98889e-05	0.000779114	0.00183814	0	8.47784e-05	0	0.000245212	0.000416211	0	4.11239e-05	0.00232381	0.000338464	0.000161239	0	0	8.09418e-05	0	0.000265963	0.000515934	0	0.000100459	0.000402666	0	0.000825521	0.00137665	0	3.89437e-06	8.29292e-05	0.000368671	0	0	0	0.00103598	0.000665973	0.000487174	0.000255384	0	0.000734582	0
C57H102O6N	896.768	TAG(16:0/38:6)	0	0	0	5.6661e-05	6.76484e-05	1.53982e-05	0	9.25771e-05	0	2.72217e-05	0	0	2.30335e-05	0	0	0.000297736	0.000148631	0	0	0	0	0.00143803	0	0.000496816	9.48983e-05	0	0.00131034	1.05003e-05	0	0	5.19367e-05	0	0	0	7.09414e-05	4.15153e-06	0	0	0	0	0	0	0	0	0	0	0
C57H104O6N	898.784	TAG(16:0/38:5)	0	0.000254108	0.000156606	0	0	8.12473e-05	0.000189588	0	0.000261315	0	0.000478476	0	0	0	0	4.12296e-05	8.6507e-05	0	0	0.000133923	0	0	0	0	0	0	0	1.14152e-05	3.72939e-05	4.33114e-05	0	4.88597e-05	0.000279691	0	0	0	0	0	0	0	0	0	0	0	0	0	0
C57H106O6N	900.799	TAG(16:0/38:4)	0	0.000283205	0.000116892	0.000829049	0.000236464	0.000401352	0	4.63302e-05	9.72793e-05	0.000219988	0.000455979	0	3.26637e-05	0	0.0002941	0.000205349	0.00011944	5.77435e-05	0.000139195	5.18092e-05	0	0.000219405	0	0	5.53455e-05	0	0	6.80375e-05	6.28901e-05	0.00017031	2.94422e-05	4.33096e-05	0	0	0.000142795	0	0	0.000412295	8.57234e-05	0.000713846	7.94169e-05	0.000120093	6.21675e-05	0	0	0.00147293	0
C57H108O6N	902.815	TAG(16:0/38:3)	0	0.00148365	0.000296835	0.00202392	0.00138653	0.0108915	0.000518809	0.00316227	0.00198999	0.00300829	0.00355246	0	0.000812529	0.000579218	0.00144573	0.00126697	0.000348357	0.000801923	0.00350395	0.000154919	0.000114096	0.000913442	0	0.000222136	5.30068e-05	0.001033	0.00161465	0.000341031	0.000207642	0.0011876	4.68631e-05	0.000748473	0.00176933	0	0.000831197	0.000260449	0.0056992	0.000919145	0.00055579	0.0133957	0.00216594	0.00206236	0.000664034	0.00642276	0	0.012335	0.01053
C57H110O6N	904.83	TAG(16:0/38:2)	0	0.00791446	0.000583351	0.00392603	0.000403453	0.00341894	0.000110682	0.00904141	0.00329068	0.0117682	0.0102498	1.47316e-05	0.00233022	0.00294769	0.00253459	0.0135989	0.00259741	0.00323346	0.0228287	0.000759543	0.00196439	0.00156585	0	0.00091278	0.000100722	0.00281586	0.00677543	0.000445533	0.000878836	0.00272395	0.000145315	0.00302372	0.00740329	0	0.00219023	0.00115603	0.0273785	0.0111105	0.0165937	0.0608636	0.0112164	0.0130795	0.00683433	0.027635	0	0.0772401	0.0400712
C59H102O6N	920.768	TAG(16:0/40:8)	0	0.000766816	1.56691e-05	0.000192537	0	0.000192204	0	0.000240817	0	0	0.000425291	0	0	3.91544e-05	0	0.000180066	0.000155144	7.42204e-05	0.000437443	0	0	0	0	0	1.97764e-05	0	0	4.93732e-05	0	0.000200827	0	8.99925e-05	6.50213e-05	0	0	0	0.000171005	5.89296e-05	0.000599756	0.0034809	0	0	0.000186391	0.000668319	0	0.00043118	0.000890009
C59H104O6N	922.784	TAG(16:0/40:7)	0	0.000163416	0	9.91008e-05	0	0.00081039	7.98029e-05	0	0	0.000104161	8.54333e-05	1.47316e-05	0	0	0.000103818	0.000652829	0.000110009	3.20536e-05	0.000880344	0	0.000351695	0.000475323	0	6.16829e-05	2.52179e-05	3.18975e-05	6.14248e-05	1.69796e-05	3.28117e-05	7.54938e-05	0	0.000546806	0.00048629	0	0	5.15528e-05	0.000434745	0.000169368	0.000919544	0	0.000333379	0.00113239	0.00066037	6.24197e-05	0	0	0.000927645
C59H106O6N	924.799	TAG(16:0/40:6)	0	2.01741e-06	0.000103371	6.25768e-05	0.000137504	1.73389e-05	0	0	0	0	0.000818742	0	0.000124075	3.91544e-05	9.09315e-05	0	0.000186729	9.50312e-05	0	0	0	0.00262221	0	0.000516898	0.000103612	2.79381e-05	0.00130867	5.24539e-06	0	2.01587e-05	0	9.2552e-06	0	2.72861e-05	0.000121068	2.6163e-05	0	0	0	0.000981639	0	0	0	0	0	0.000359101	0
C59H108O6N	926.815	TAG(16:0/40:5)	0	0.000133482	2.83773e-06	9.38664e-05	5.99221e-05	0.000133267	0	0.000111159	0.000164245	0.000173637	0	0	3.03043e-05	3.42942e-05	0.00010117	0.000405082	0	0	0	0	0	0	0	0	0	0	0	0	0	0	0	1.17138e-05	4.55325e-05	0	3.77558e-05	0	0	0	0	0.000324204	0	0	0	0	0	0	0
C59H110O6N	928.83	TAG(16:0/40:4)	0	0	0	7.92994e-05	4.75339e-05	0.000507609	2.49552e-05	0.000328845	0.00105476	0.000418423	0.00247733	0	0.000146397	5.05311e-05	6.52667e-05	0.00205018	0.000135722	0	0	0	0	0	0	0	0	0	0	5.25488e-06	0	0.000285483	0	3.96788e-05	0	0	0.000284004	0	0	0	0	0.000896831	0	0	0	0	0	0	0
C59H112O6N	930.846	TAG(16:0/40:3)	0	5.35091e-05	0	8.11076e-05	0	0.000238364	2.18576e-05	0	5.5755e-05	0	0.00047927	0	9.28608e-05	0	3.51691e-05	0	0	0	0	0	0	0.000219405	0	0	0	0	0	4.60259e-06	1.04407e-05	0.000161457	0	0.000167356	0	0	9.20143e-05	0	0	0	0	0	0	0	0	0	0	0	0
C59H114O6N	932.862	TAG(16:0/40:2)	0	8.25263e-05	0	0	0	0.000573158	0	4.63302e-05	0	0.000196865	0.000153154	0	0	0	0	0	0	0	0.000278389	0	0	0.000119035	0	0	0	8.92672e-05	0	1.6233e-05	6.16548e-06	0.000226081	0	7.43546e-05	0	0	0	0	0.000413156	0.000176683	0.000205675	0.0025884	0.000190543	8.58248e-05	0	0.000348802	0	0.00201174	0
Total TAG16:0containing			0.010951	4.9255	0.359901	2.21673	0.846287	0.570739	0.282564	4.54768	1.77969	7.42556	4.55828	0.0161457	1.56304	2.11286	2.94644	8.86991	0.972534	1.7844	17.7073	1.08154	1.3472	3.04349	0.023522	0.704635	0.109857	1.89473	4.95007	0.216541	0.651511	1.31672	0.277158	1.61133	9.92742	0.00546885	1.50335	0.615171	19.7286	9.63273	15.2019	46.4148	10.7794	8.61137	7.33671	20.1078	0.0353069	55.6307	34.4201
C51H96O6N	818.721	TAG(18:2/30:1)	0	0.000749006	5.63918e-05	7.48781e-05	0.00334374	6.1147e-05	0	0	0.000149332	0	0	0	0	0	0	0	0	4.12665e-05	0	0	4.75541e-05	0	0	3.08692e-05	0	0	0.000403682	0.000359269	0.000134239	5.51269e-05	2.76975e-05	0.000174849	0.000110612	0	1.55279e-05	4.06906e-05	0	0	0	0	0	0	0	0	0	0	0
C51H98O6N	820.737	TAG(18:2/30:0)	0	0.00329539	0.000415428	0.00395767	0.00151521	0.000746576	0.000693451	0.00155598	0.0019299	0.0018524	0.00142472	6.77231e-05	0.00114922	0.00190202	0.00319191	0.000705147	0.000659244	0.00145698	9.94759e-05	6.70219e-05	0	6.09641e-05	0	0.00144783	0	0.000892729	0.00439195	0.00198736	0.00108457	0.00206315	0.000482682	0.00191256	0.00232681	2.55827e-05	0.000632051	0.000639882	0.000213693	0.000460096	0.000119951	0.000223228	0	0	0	0	0	0.000179712	0
C53H96O6N	842.721	TAG(18:2/32:3)	0	7.58112e-05	0.000122168	8.02197e-05	0	0.0013584	6.98388e-05	0	0	0	0	0	0.000104453	0	4.32706e-05	0	0	0	0	0	0	0	0	0	0	0	0	0.000231111	6.8616e-05	0.000206743	4.15618e-05	0.000123422	0	0	0	0.000168206	0	0	0	0	0	0	0	0	0	0	0
C53H98O6N	844.737	TAG(18:2/32:2)	0	0.000417096	0.000212028	9.4816e-05	0	0.000282003	0	0	0	0.000138951	0	0	5.63909e-05	7.04216e-05	0	0	3.23313e-05	0	0	0	0	0	0	5.55202e-05	1.97764e-05	0	6.14248e-05	0.000671572	0.000413312	0.000466772	0.000140174	0.000683771	9.1065e-05	0	0.00010554	5.62472e-05	0	0	0	0	0	0	0	0	0	0	0
C53H100O6N	846.752	TAG(18:2/32:1)	4.55057e-05	0.00247907	0.0012224	0.00124889	0.000109993	0.00198088	0.000693451	0.000351976	0.00090345	0.00063649	0.000659172	0	0.000804867	0.000111408	0.000795837	0.00165029	0.000294572	0.000123725	0.000278389	0.000147424	0.00043731	0.000316882	0	0.000198929	0.000112958	7.65311e-05	0.00176741	0.00224454	0.00198748	0.00295307	0.000550806	0.00379632	0.00420097	6.48238e-05	0.00134132	0.0013002	0.000983089	0.000412295	0.00034274	0.00361018	0	0	0	0	1.26735e-05	0	0.0016686
C53H102O6N	848.768	TAG(18:2/32:0)	2.73429e-05	0.0352822	0.00671839	0.0210854	0.00372488	0.00565397	0.00271478	0.0325251	0.0110408	0.0391468	0.0253121	1.47316e-05	0.0101375	0.0159738	0.0132708	0.0428584	0.00679367	0.00936908	0.0591171	0.00407388	0.00242496	0.0182659	3.72559e-05	0.00962833	0.00215688	0.010011	0.0282996	0.0173355	0.0180718	0.0353351	0.00919223	0.0352852	0.0822233	0.000258881	0.0181818	0.0125785	0.0739922	0.0574534	0.0531461	0.126296	0.0263107	0.0257698	0.0229788	0.0610882	0.0011162	0.082701	0.0764973
C55H96O6N	866.721	TAG(18:2/34:5)	0	0	0	0	0	2.18494e-05	0	0	0	8.10374e-05	0	0	0	0	0	0	0	0	0	0	0	0	0	0	0	0	0	5.25488e-06	0	0	0	0	0	0	0	0	0	0	0	0	0	0	0	0	0	0	0
C55H98O6N	868.737	TAG(18:2/34:4)	0	0.00112349	0.000964776	0.000716732	0.000373968	0.00109863	7.98029e-05	0	0.000813837	0	0.000574133	0	0.000150159	0.000602668	8.64634e-05	0.000360132	0.000555854	0.000338222	0	0.000589575	0	0.000170612	0	9.87148e-05	0.000169985	6.37377e-05	4.38974e-05	0.000962803	0.00116494	0.000748181	0.00049519	0.00020571	0	0	0.000518398	0.000103106	0	0	0	0	0	0	0	0	0	0	0
C55H100O6N	870.752	TAG(18:2/34:3)	0	0.00871297	0.00461723	0.00663454	0.00423251	0.00943171	0.0027812	0.00149115	0.00552334	0.00328795	0.00247643	0	0.00389718	0.00503101	0.00166137	0.0102583	0.00330862	0.002608	0.000676114	0.00303951	0.00365046	0.00545604	0	0.00218143	0.000762838	0.00188784	0.0063317	0.0103061	0.00639682	0.00633059	0.0038925	0.00732696	0.00569185	1.705e-05	0.00263943	0.00252159	0.000541475	0	0.000325626	0.000892509	0.000508068	0.000240186	0.000211325	0.000261471	0	0.00179615	0.000927037
C55H102O6N	872.768	TAG(18:2/34:2)	0.00500976	0.0249455	0.00789481	0.0151174	0.00909982	0.0116184	0.00680254	0.0165494	0.012323	0.0216067	0.00912337	0.00333957	0.00926489	0.0119644	0.0091167	0.0385985	0.00767102	0.00977788	0.0404242	0.00929388	0.00622566	0.0173168	0.00148068	0.00806401	0.00572401	0.0107774	0.022519	0.0253435	0.0174678	0.022002	0.0116191	0.0211778	0.0422869	0.0102124	0.0100948	0.010078	0.041582	0.0203919	0.0275595	0.0605163	0.0147169	0.0108549	0.0152165	0.0245908	0.00387122	0.0527496	0.0400676
C55H104O6N	874.784	TAG(18:2/34:1)	0	0.0586313	0.00662186	0.0272743	0.00872466	0.00948218	0.0035659	0.0527732	0.0169774	0.0533312	0.0255311	6.29556e-05	0.0102554	0.0221924	0.0180778	0.0568931	0.00762923	0.0151589	0.158965	0.012618	0.0174293	0.0453776	0	0.0163848	0.00324131	0.0237213	0.0681911	0.0307284	0.0294127	0.044689	0.0111835	0.048857	0.141897	0.000341275	0.0230924	0.0167036	0.155754	0.0783898	0.100966	0.213507	0.0652794	0.0528693	0.0514989	0.092517	0.00134108	0.164969	0.151476
C55H106O6N	876.799	TAG(18:2/34:0)	0	0.00872722	0.000645993	0.00365074	0.000631558	0.000484337	0.000253369	0.00557794	0.00136047	0.00702602	0.00264969	0	0.0019676	0.00358811	0.00256475	0.00866348	0.000271567	0.00234473	0.011104	0.00054195	0	0.00356974	0	0.00166218	0.000189437	0.00298563	0.00468925	0.0040314	0.00322328	0.00501662	0.00162704	0.00552964	0.0133611	0.000121853	0.00281712	0.00122935	0.0158036	0.00997027	0.00790051	0.0385623	0.00824578	0.00860016	0.0116246	0.0116156	0	0.0310846	0.0075592
C57H96O6N	890.721	TAG(18:2/36:7)	9.10113e-06	0.000646441	7.20327e-05	0.000679293	7.69904e-05	0.000559087	0.000498881	0.000203736	0.000283751	0	0.000361488	0	0.000195865	3.91544e-05	0.000164366	0	0.000239112	9.901e-05	0	6.70219e-05	0	0	0	0	0	0	0.000184274	0.000392972	0.000447192	0.000285483	0.000232017	0.000359993	0.00036426	0	5.58838e-05	7.32528e-05	7.12736e-05	0	0	0	0	0	0	0	0	0	0
C57H98O6N	892.737	TAG(18:2/36:6)	5.56166e-06	0.010083	0.0105736	0.00841268	0.0109362	0.0120239	0.00474751	0.00475791	0.0113271	0.00428363	0.00927631	0	0.00852708	0.00704043	0.00365927	0.00823661	0.00658716	0.00644907	0	0.00240476	0.00207237	0.00482614	0	0.000894763	0.00203206	0.000401702	0.00277148	0.00411593	0.00566605	0.00340173	0.00252121	0.002114	0.00127628	0	0.00303006	0.0020245	0	0	0	0	0	0	0	0	0	0	0
C57H100O6N	894.752	TAG(18:2/36:5)	0	0.0185026	0.0161925	0.013351	0.0149592	0.0179253	0.0100445	0.00758349	0.0140661	0.00948973	0.0141476	0	0.00920534	0.0113248	0.0070601	0.0194612	0.0103571	0.0112526	0	0.00829903	0.00590747	0.00854308	0	0.00232635	0.00272302	0.0028406	0.00667183	0.009523	0.00735152	0.00627902	0.00331955	0.00635856	0.00397898	0	0.00418102	0.00372972	0.000171005	0.00082459	0.000411349	0.00111574	0.000238108	0.000634733	0	0.000697604	0	0.00107763	0
C57H102O6N	896.768	TAG(18:2/36:4)	0	0.0269784	0.0110656	0.0177871	0.0183758	0.0165629	0.00979533	0.0122645	0.0159851	0.0153182	0.0197991	0	0.0124587	0.0181605	0.0131349	0.0308713	0.0142648	0.0136425	0.0187326	0.0153389	0.0149977	0.0221612	0	0.00648541	0.00407074	0.00770202	0.0144028	0.0181169	0.00864771	0.00983618	0.00473979	0.015379	0.016774	3.92257e-05	0.00569771	0.00719949	0.0124066	0.00843184	0.0131355	0.0209028	0.00367451	0.0102113	0.0053066	0.0113781	1.26735e-05	0.0186056	0.015832
C57H104O6N	898.784	TAG(18:2/36:3)	2.73034e-05	0.025967	0.00568888	0.0143485	0.00956368	0.00828716	0.00560065	0.0146138	0.0095817	0.0166595	0.00656166	0	0.00533091	0.0118953	0.0070044	0.0295997	0.00517995	0.00691089	0.084186	0.0105101	0.0163379	0.0249676	3.10279e-05	0.0072766	0.00293492	0.0116813	0.0284677	0.0177291	0.00748875	0.0118443	0.00216348	0.0198215	0.0542966	2.49428e-05	0.00614905	0.00857653	0.0540833	0.0284129	0.0698084	0.0779813	0.019385	0.028727	0.0254492	0.0405548	2.40118e-05	0.0502374	0.0630609
C57H106O6N	900.799	TAG(18:2/36:2)	0	0.0446363	0.00402796	0.0187268	0.0110317	0.00531357	0.00246312	0.0265867	0.0107451	0.0279822	0.0120684	9.42453e-05	0.00650001	0.0148766	0.00994023	0.032987	0.00434979	0.00900222	0.196902	0.0114389	0.019726	0.0406909	2.47148e-05	0.0124091	0.00278371	0.0223006	0.0496868	0.0205122	0.0113594	0.0204348	0.00319904	0.0320425	0.106861	0.000278857	0.0118512	0.0106587	0.127248	0.093987	0.116532	0.212906	0.0573687	0.0608833	0.0620631	0.0878685	0.000210319	0.169935	0.131843
C57H108O6N	902.815	TAG(18:2/36:1)	0	0.00867183	0.000852721	0.00241456	0.000881458	0.000908782	0.000782589	0.00815711	0.00164988	0.00701245	0.00255652	0	0.00180162	0.00517518	0.00304483	0.006951	0.000473781	0.00170755	0.0260231	0.000490243	0.00061898	0.00562123	0	0.000769859	0	0.00254954	0.00692952	0.00296128	0.0018819	0.00385183	0.000318018	0.00319744	0.0119873	2.91169e-05	0.00140192	0.00129457	0.0255489	0.0138043	0.0118722	0.0322602	0.009046	0.00743788	0.00940584	0.0113892	3.39516e-05	0.0422184	0.0127458
C57H110O6N	904.83	TAG(18:2/36:0)	0	0.00113443	0	7.62237e-05	0.000260668	0	0	0.000275948	9.79139e-05	8.41846e-05	0	0	0.000185595	0	0.000220978	0.000675486	0.000183594	0	0.000586216	0	7.84771e-05	0.000356246	0	0.000253508	4.74491e-05	0.00051391	0.000695247	0.000370556	0.000197406	0.000225261	1.72745e-05	0.000522562	0.00151673	0	8.14286e-05	0.000397698	0.00121545	0.000926594	0	0.00125547	0.000730262	0.00137445	0.00122564	0	2.18083e-05	0.00902819	0.000682272
C59H106O6N	924.799	TAG(18:2/38:4)	0	0.000138225	1.56691e-05	0.000181854	0	4.36596e-05	0	0	3.73498e-05	0	0	0	0	0	0	7.50501e-05	0	0.000115487	0	0	0	0	0	0	0	0	0	2.31082e-05	7.46147e-06	1.96806e-05	0	0	0	0	0	0	0	0	0	0	0	0	0	0	0	0	0
C59H108O6N	926.815	TAG(18:2/38:3)	0	6.01099e-05	0	0.000118416	2.75107e-05	5.61876e-05	0	4.63302e-05	0.000160003	0.000115723	0.000148842	0	0	0.000117393	0	0.000201507	3.23313e-05	0	0	0.000120543	4.75541e-05	0.00028026	0	0	0	0	0.000342258	0.000168603	0.000151294	3.5177e-05	0	0.00012599	0	0	0	4.34e-05	0	0	0	0.000535586	0	0	0	0	0	0	0.000185474
C59H110O6N	928.83	TAG(18:2/38:2)	0	0.000510333	0.000159763	7.21101e-05	0	0	0	0	0.00022077	0.000125806	8.93676e-05	0	0	0	0.000121095	0.000352226	7.38993e-05	0	0.00232659	0	6.11398e-05	0	0	0	0	0	0	0.000301244	1.86185e-05	9.05099e-05	8.66131e-06	7.05453e-05	0.000169137	0	0	0	0.00129651	0	8.57234e-05	0.000920801	0	0.000583331	0	0.000348802	0	0.00161676	0.0016105
C59H112O6N	930.846	TAG(18:2/38:1)	0	0.000490398	0	0.000109468	0	0	0	0.000111159	0	0.000159346	0	0	6.52686e-05	0	2.95151e-05	0.000560121	6.91775e-05	4.12665e-05	0.00204245	9.37824e-05	0	0.000633764	0	0	0	3.18975e-05	0	0.000107597	3.5179e-05	0.000216143	0	4.08463e-05	0.00117119	0	0.000136595	0	0.000280111	0.000612613	0.00115555	0.00163586	0.00030167	0.000225481	0.000596517	0.00254685	0	0.0026187	0.0031169
C59H114O6N	932.862	TAG(18:2/38:0)	0	7.80271e-05	0	8.38578e-05	0	0	0	0	0	6.29369e-05	0	0	0	0	3.99179e-05	0	0	0	0.000941308	0	0	0	0	0	0	0	4.38974e-05	2.66413e-05	3.62771e-05	1.28604e-05	2.76975e-05	0.000113646	0	0	0	1.35717e-05	0.000466841	0	0	0	0	0	0	0	0	0.000744286	0
Total TAG18:2containing			0.00512458	0.282336	0.0781402	0.156297	0.0978696	0.103901	0.051587	0.185425	0.115176	0.208401	0.13276	0.00357923	0.0820581	0.130066	0.0932285	0.289958	0.0690267	0.0904394	0.602405	0.0791345	0.0900629	0.198615	0.00157368	0.0701682	0.0269691	0.0984377	0.246895	0.168556	0.122714	0.176399	0.0557993	0.20522	0.490585	0.011414	0.0920232	0.0794308	0.511659	0.314078	0.403361	0.793121	0.205805	0.208412	0.205577	0.344857	0.00664394	0.629562	0.507273
C47H92O6N	766.69	TAG(18:1/26:0)	9.23215e-05	5.35091e-05	5.32636e-05	0.000106976	0.012781	0.000117932	0.000309292	0.000157489	0.000141876	0.00106515	0.000297685	0	0.000679064	3.91544e-05	0	0	3.23313e-05	0	0	0	0.000180637	0	0.000158323	0	1.97764e-05	0	0.000210644	0.000752147	0.000323675	0.000685189	0.00059735	0.000599133	7.80724e-05	7.50599e-05	0.000136595	4.34e-05	0.000284966	5.89296e-05	0	0	0	0	0	0	7.85485e-05	0	0
C49H96O6N	794.721	TAG(18:1/28:0)	2.34079e-05	0.000236298	3.75945e-05	0.000117659	0.00896429	9.60826e-05	0	0.000148157	0.000791467	0.000798812	0.000170078	4.12274e-05	0.000633358	0	0.000207637	0.000149965	3.23313e-05	0	0	0	0.000218612	6.09641e-05	1.55279e-05	0.000104933	4.74491e-05	7.65311e-05	0.000184274	0.000783667	0.000580237	0.000624145	0.000360145	0.000686557	0.00024721	8.8703e-05	0.00010864	0.000287592	0	5.89296e-05	0	0	7.94169e-05	0	0	0	0.000154544	0	0
C51H96O6N	818.721	TAG(18:1/30:2)	0	0.000530558	1.56691e-05	0.000673951	0.00394868	3.92976e-05	0	0	0	0.000138951	0.000127606	0	0.000235049	0	8.64634e-05	0	0.000161598	0	0	0.000120543	8.5529e-05	6.09641e-05	4.65559e-05	0	1.97764e-05	7.65311e-05	0.000210644	0.000667058	7.01056e-05	0.000250055	6.75302e-05	0.000226277	0.000201677	8.8703e-05	0.000183151	3.79811e-05	0	0	0	0	0	0	0	0	5.06713e-05	0	0
C51H98O6N	820.737	TAG(18:1/30:1)	2.99004e-05	0.000966999	4.5781e-05	0.000820298	0.0568002	0.000193562	0.000538782	4.63302e-05	0.000455453	0.000464038	0.000734454	1.47316e-05	0.00032811	0.000211335	0.000486409	0.000149965	0.000317295	0	0	0.000325772	0	0	0	0.000345557	0.000188249	0.000370379	0.00122123	0.000905988	0.000501778	0.0006759	0.000157594	0.000874943	0.00179944	3.75691e-05	0.000103963	0.000333507	0	0.000176683	0	0	0	0	0	0	3.92064e-05	0	0
C51H100O6N	822.752	TAG(18:1/30:0)	3.15213e-05	0.013903	0.000954991	0.0111214	0.0119082	0.00179348	0.00126088	0.00530343	0.0092012	0.00715404	0.0153498	1.36052e-05	0.00664823	0.00637868	0.0135002	0.00313915	0.00280665	0.0052384	0.000715833	0.00127466	0.0010077	0.000219405	3.72559e-05	0.00471905	0.00106886	0.00446711	0.0126485	0.00430495	0.0046363	0.0073908	0.00210379	0.00708656	0.0145571	0.000222292	0.00511387	0.00197944	0.00548551	0.00410965	0.00159375	0.00214194	0.000508068	0	0.00053435	0.000322655	0.000214891	0.00467026	0.00126062
C53H98O6N	844.737	TAG(18:1/32:3)	0	0.000182789	3.131e-05	0	2.75107e-05	0.000534865	0	0	0	0	0	0	0	0	0	0	3.23313e-05	0.000107248	0	0	0	0	0	3.08692e-05	2.76727e-05	0	0	0.000344965	0.000143666	0.00029366	1.7307e-05	0.000347131	3.25399e-05	0	9.1792e-05	4.34e-05	0	0	0	0	0	0	0	0	0	0	0
C53H100O6N	846.752	TAG(18:1/32:2)	0	0.00165636	0.000542375	0.000877171	9.66707e-05	0.000269039	0.000379131	0.000157489	0.000537609	0.000196865	0.000361488	0	0.000444015	0	0.000181643	0.000405082	0.000126519	7.33436e-05	0.000238671	9.37824e-05	0.000171144	6.09641e-05	0	0.000182481	7.67181e-05	6.37377e-05	0.000570429	0.00126593	0.00086933	0.00176479	0.000528349	0.00277068	0.00309362	1.87688e-05	0.000333645	0.000815663	0.000227922	0	0.00126812	0	0.000285815	8.58248e-05	6.21675e-05	0	0	0	0
C53H102O6N	848.768	TAG(18:1/32:1)	0.000110524	0.00824984	0.00103769	0.00494252	0.00517241	0.00174611	0.000805887	0.0043489	0.00137293	0.00705706	0.00352035	3.82863e-05	0.00373644	0.00116625	0.00201735	0.00745209	0.0011462	0.00112392	0.00831189	0.00078255	0.00136384	0.00192034	4.34559e-05	0.00238502	0.000969993	0.00138465	0.00494469	0.00358487	0.00482453	0.00776897	0.00215231	0.011135	0.0143862	0.000331026	0.00422121	0.00337897	0.00902815	0.00511267	0.00700387	0.00450711	0.00176973	0.000455944	0.0026791	0.00084272	0.000164688	0.0132208	0.00200219
C53H104O6N	850.784	TAG(18:1/32:0)	0.00079415	0.138903	0.0122408	0.0647216	0.0120719	0.0102252	0.00417691	0.087024	0.0395304	0.141917	0.0855125	6.4469e-05	0.0466962	0.0541749	0.0640208	0.138535	0.0208176	0.0345357	0.252143	0.0128627	0.019068	0.0472692	0.000465021	0.0401369	0.00740933	0.037963	0.104516	0.0331092	0.070235	0.117173	0.0276762	0.129109	0.362658	0.00188229	0.0774961	0.0367543	0.450911	0.190667	0.261682	0.470854	0.138399	0.109165	0.135918	0.287584	0.00582323	0.474173	0.256851
C55H100O6N	870.752	TAG(18:1/34:4)	0	0.000673195	0.000191073	0.000700659	0.000571936	0.000152868	0.000294346	0.000231568	0.000291208	0.000173637	0.000170078	0	7.83693e-05	7.82384e-05	0.000216275	0.000225015	0.000290865	0.000222735	0	0.00120579	0.000380262	0	0	7.40639e-05	0	0	0.000614248	0.00049342	0.000874867	0.000580834	0.000348026	0.00106709	0.000130101	0	0.000338347	0.00025503	0.000142419	0	0	0	0	0	0	0	0	0	0
C55H102O6N	872.768	TAG(18:1/34:3)	1.29966e-05	0.0167313	0.0044989	0.0105727	0.00443389	0.0073149	0.00256148	0.00583167	0.00728231	0.00787941	0.00472592	0	0.00276775	0.00566736	0.00591366	0.0188827	0.00305564	0.00423574	0.00857085	0.00575502	0.00662824	0.0112366	0	0.00604673	0.00328135	0.00671449	0.0167295	0.0132769	0.00877784	0.0129067	0.00419202	0.0186242	0.0193435	0.000122818	0.00626959	0.00543471	0.0103308	0.00625544	0.00687175	0.00227604	0.00203213	0.00523285	0.00502081	0.00438826	4.30809e-05	0.00890966	0.00292922
C55H104O6N	874.784	TAG(18:1/34:2)	0.00282937	0.0650702	0.00750812	0.0317239	0.0109397	0.00828814	0.00472292	0.0500763	0.0178695	0.069603	0.0312712	0.00179641	0.0133477	0.0270503	0.0203166	0.069684	0.00779174	0.0163646	0.146847	0.0169568	0.0157278	0.0380155	0.00152414	0.0206411	0.00756672	0.0257292	0.071684	0.0297137	0.0300612	0.0467747	0.0117607	0.0582511	0.163332	0.00382125	0.0247403	0.0206184	0.19541	0.109606	0.124606	0.226837	0.071235	0.05055	0.0662522	0.105518	0.00331486	0.229195	0.125306
C55H106O6N	876.799	TAG(18:1/34:1)	0.00142036	0.275409	0.0170107	0.111089	0.0416866	0.0125252	0.0103216	0.251323	0.0718423	0.266866	0.147919	0.000985514	0.0631538	0.107695	0.0949707	0.232446	0.03064	0.0632691	0.699759	0.0312043	0.0591625	0.136773	0.00117905	0.0670321	0.0121491	0.106792	0.244482	0.0661181	0.129786	0.185287	0.0378104	0.210719	0.580652	0.00306412	0.117196	0.0630339	0.885839	0.443111	0.48691	1.017	0.348765	0.250886	0.273717	0.46716	0.00814269	0.947151	0.461735
C57H96O6N	890.721	TAG(18:1/36:8)	2.73034e-05	0.00186804	0.000134681	0.00204856	0.000192476	0.000428068	5.98746e-05	0.00150965	0.000769031	0.00246602	0.00236034	0	0.000398309	0	0.00102939	0.00126019	0.000769148	0.000123725	0.00280393	0.000348369	0.000351695	0.00132838	2.17279e-05	0.000635595	0.000454644	0.000669561	0.00343118	0.00126794	0.00118134	0.00265999	0.000531549	0.00239392	0.00394201	9.21099e-05	0.00147758	0.000862752	0.00319155	0.00217933	0.000771202	0.00473034	0.00153992	0.00111526	0.00160316	0.00183082	4.5611e-05	0.00833465	0.00203921
C57H98O6N	892.737	TAG(18:1/36:7)	0	0.00104151	1.72192e-06	0.000247857	0.000211039	0.000313829	4.36652e-05	0.000140062	0.000973143	0.000207727	0.000435979	0	0.000481136	0	2.31334e-05	0.000244613	0.000178883	0.000275905	0	0	0.000305781	0	0	0	0	0.000128358	0.00037301	0.0003078	0.000221428	0.000632201	7.48116e-05	0.000618635	0.000795168	0	0.000542307	0.000111424	0	0	0	0.000715007	0	0	0	0	0	0	0.000567416
C57H100O6N	894.752	TAG(18:1/36:6)	0	0.0104232	0.00719171	0.00805929	0.00527975	0.00711329	0.003742	0.00497758	0.00803088	0.00346331	0.00753557	0	0.00482787	0.00631696	0.00303379	0.00972659	0.00442174	0.00589451	0	0.00549326	0.0026111	0.00152345	0	0.00111079	0.00230882	0.00139594	0.00390156	0.00409136	0.00455135	0.00301926	0.00173025	0.00404561	0.00075029	0	0.0028596	0.00166241	9.97318e-05	0	0	0	0	0	0	0	0	0	0
C57H102O6N	896.768	TAG(18:1/36:5)	0	0.0171819	0.00674471	0.0142695	0.00876953	0.0127426	0.00479578	0.00846843	0.0110182	0.00574259	0.0111064	0	0.00468463	0.0117526	0.00744497	0.0183017	0.00605057	0.0111946	0.00592597	0.00897054	0.00907442	0.0121635	0	0.00594483	0.0038527	0.005741	0.0106354	0.0103024	0.00617878	0.00627886	0.00268986	0.010237	0.00860432	0	0.00434387	0.00405751	0.00261129	0.00247388	0.00251913	0.000892509	0.00153992	0.00363721	0.001454	0.000901028	0	0.00664612	0.00700765
C57H104O6N	898.784	TAG(18:1/36:4)	0	0.0459874	0.0092593	0.0235649	0.0121864	0.012164	0.00552476	0.020601	0.0147477	0.0192257	0.0151595	0	0.0065865	0.0160811	0.015621	0.0297911	0.0099796	0.00987024	0.0734812	0.0178419	0.0249177	0.0435159	2.17279e-05	0.0115412	0.00552328	0.018669	0.0424947	0.0222833	0.0123341	0.016207	0.00392888	0.033041	0.0567691	0.000121115	0.0110324	0.0104131	0.058104	0.0356387	0.0567871	0.0725119	0.0251468	0.0416236	0.0280852	0.0444877	3.29375e-05	0.0831624	0.0701664
C57H106O6N	900.799	TAG(18:1/36:3)	3.25091e-05	0.0807175	0.00652746	0.0361879	0.0202468	0.00740616	0.00417713	0.0595775	0.0161683	0.0560578	0.0247765	4.71094e-05	0.0111563	0.0236401	0.0255436	0.0559668	0.00691632	0.016277	0.376149	0.0307499	0.0370708	0.083375	0.000187101	0.0233344	0.0059749	0.0494488	0.0997017	0.0339163	0.0218813	0.0354041	0.00558743	0.0698821	0.245063	0.000838623	0.0219026	0.0213668	0.347535	0.155039	0.265462	0.43615	0.131738	0.13298	0.161373	0.218298	0.00170925	0.446459	0.254872
C57H108O6N	902.815	TAG(18:1/36:2)	0.000519329	0.157233	0.00650341	0.0570377	0.0452932	0.00660161	0.00432167	0.116067	0.033813	0.106668	0.0487022	0.000171821	0.0302851	0.056037	0.049117	0.0931042	0.0136774	0.031073	0.794147	0.0359917	0.0605383	0.120562	0.000185504	0.0413542	0.00849789	0.0796488	0.181997	0.0352332	0.0461716	0.0597444	0.00818254	0.106694	0.39881	0.00204873	0.0480468	0.0318444	0.741514	0.375514	0.500371	0.782666	0.299749	0.223132	0.289246	0.397136	0.00333192	1.04188	0.431625
C57H110O6N	904.83	TAG(18:1/36:1)	0	0.0439634	0.00126233	0.0139637	0.00675418	0.00184971	0.00152303	0.0232214	0.0096066	0.0340705	0.0201758	4.99297e-05	0.00823195	0.0168452	0.0120235	0.0289312	0.00378005	0.00918113	0.0993783	0.00553086	0.00759115	0.0229186	5.84015e-05	0.00657839	0.000796246	0.018648	0.0244419	0.00702795	0.00822363	0.0128523	0.00277076	0.0132007	0.0531523	0.000238153	0.011897	0.00553875	0.109291	0.0541781	0.0679	0.176032	0.0629446	0.0471164	0.0574629	0.0871824	0.000658239	0.285456	0.0479218
C59H108O6N	926.815	TAG(18:1/38:4)	0	2.94771e-05	1.56691e-05	5.69029e-05	2.75107e-05	2.18494e-05	4.48835e-05	0	5.22629e-05	0	0	0	0	0	0	0	0	0	9.94759e-05	0.000214325	0	7.3135e-05	0	0	0	0	0	4.7275e-05	4.02732e-05	8.70414e-05	0	5.91313e-05	0	0	0	0	0	0	0	0	0	0	0	0	0	0	0.000667507
C59H110O6N	928.83	TAG(18:1/38:3)	0	0.000705546	1.38892e-05	8.98288e-05	0.000409338	0	0	0	9.11326e-05	0.000578824	5.31853e-05	0	0	9.39424e-05	0.000380641	0.000510098	0.000122812	0	0.00142054	9.61972e-05	0.000228191	5.26565e-05	0	0	0	0	0.000631854	0.000307673	0.000153539	0.000433112	3.80879e-05	0.000510127	0.00046188	8.53267e-06	0.000148995	4.34e-05	0.00048443	5.89296e-05	8.57234e-05	0.00214194	0	0.000291743	0.000124223	0.000435872	0	0.000574692	0.000369181
C59H112O6N	930.846	TAG(18:1/38:2)	1.95008e-05	0.00256366	0.000111178	0.00131628	0.000838942	8.29965e-05	0	0.00140782	0.000654153	0.0014625	0.000716934	0	0.000137117	0.000678122	0.000103851	0.0024476	0	0.000131964	0.013739	8.28551e-05	0.000430377	0.000347413	0	0.000104933	4.74491e-05	0.000446336	0.00197293	0.0007256	0.000870058	0.000647788	1.99127e-05	0.00128172	0.00327158	1.09704e-05	7.93149e-05	6.01945e-05	0.00799518	0.00100645	0.0026978	0.0269776	0.00355619	0.00389582	0.0024093	0.0092795	0	0.0229272	0.00744775
C59H114O6N	932.862	TAG(18:1/38:1)	0	0.00153672	0	0.000759749	0.00025116	1.24217e-05	0	0.00247965	0.000157182	0.0024503	0.00245959	0	0.00035007	0.000228248	0.000265026	0.0011023	3.23313e-05	0.000537729	0.0223422	0.000124511	0.000274327	0.000496823	0	0.000265792	0	0.000969562	0.000951804	0.000373485	0.000557469	0.00103294	2.37064e-05	0.000944658	0.00343379	1.41004e-05	0.000459705	4.47151e-05	0.00890873	0.00528112	0.00428623	0.028173	0.00394612	0.00182225	0.00214974	0.0115007	0	0.0223999	0.0064582
Total TAG18:1containing			0.00594319	0.885817	0.0819343	0.39507	0.269863	0.0920332	0.049604	0.643097	0.245398	0.735708	0.423642	0.0032231	0.205887	0.334135	0.316504	0.712455	0.11318	0.209731	2.50607	0.176026	0.247388	0.521973	0.0039438	0.232569	0.0602809	0.359403	0.828548	0.271205	0.354049	0.521175	0.113349	0.684405	1.93556	0.0131249	0.339123	0.209022	2.83739	1.39053	1.79082	3.2546	1.09324	0.87199	1.02809	1.63687	0.0238044	3.59516	1.67923
C47H92O6N	766.69	TAG(18:0/26:1)	0	0	0	0	0.00347575	6.98711e-05	0	0	0	0	0	0	6.52686e-05	0	0	0	0	4.12665e-05	0	0	0	0	0	0	0	0	0	3.67652e-05	6.41338e-05	9.84914e-06	8.66131e-06	0	0	0	0	0	0	0	0	0	0	0	0	0	0	0	0
C47H94O6N	768.706	TAG(18:0/26:0)	1.29966e-05	0	3.131e-05	0	0.00504592	0	0.000124731	0	4.74262e-05	0	0	0.000103068	2.86883e-05	0	0	7.50501e-05	0	3.87531e-05	0	9.37824e-05	4.75541e-05	0	0	3.08692e-05	1.97764e-05	0	6.14248e-05	8.07519e-05	0.000225802	0.000292766	0.000243609	0.000244275	0	0	5.89838e-05	0.000162787	0	0	0	0	0	0	0	0	4.30809e-05	0	0
C49H96O6N	794.721	TAG(18:0/28:1)	0.000234044	2.23021e-05	0	0.000165829	0.000753428	0	0	0	8.96128e-05	0.000185199	5.31853e-05	5.5959e-05	7.83693e-05	0	0	0	6.46044e-05	4.12665e-05	0	0	0	0	0.000211079	0.000104933	0.000169985	0	0.000105322	0.000165973	0.00026252	0.000297299	7.27176e-05	0.000156851	0.000175634	0	0.00050597	3.25622e-05	0	0	0	0	0	0	0	0	5.82618e-05	0	0
C49H98O6N	796.737	TAG(18:0/28:0)	6.32966e-05	4.30379e-05	0	7.96026e-05	0.00312721	5.2423e-05	8.48299e-05	0	0.000188006	0.000323038	0.000177152	1.09021e-05	0.000125233	0	0	0	7.31507e-05	0	0	0	0	0	3.83388e-05	9.15339e-05	0	0	0	9.65189e-06	0	0.000135204	0.000162969	0.000104984	0	0	0.00010507	3.03338e-05	0	0	0	0	0	0	0	0	8.68645e-06	0	0
C51H98O6N	820.737	TAG(18:0/30:2)	1.69038e-05	0	0	5.34637e-05	0.000146385	0	0	0	0	0	0	0	0	0	0	0	0	0.000181469	0	0	0	8.53059e-05	0	0	0	0	8.77158e-05	3.67652e-05	2.08814e-05	5.11943e-05	4.3291e-05	0	0.00014959	0	0	0	0	0	0	0	0	0	0	0	1.26735e-05	0	0
C51H100O6N	822.752	TAG(18:0/30:1)	1.43128e-05	0.000107018	0	0	0.0163226	5.2423e-05	4.98656e-05	0	0.00040319	0.000451539	0.000180792	0	0	0	0	0	0.000135722	0	0	0	4.75541e-05	5.44415e-05	3.72559e-05	0	0	0	3.71905e-05	0.000100141	4.46484e-05	4.92461e-05	5.21004e-05	4.62918e-05	0.000118663	0	0	1.89906e-05	0	0	0	0	0	0	0	0	0	0	0
C51H102O6N	824.768	TAG(18:0/30:0)	2.8806e-05	0.00440559	0.000156606	0.000518805	0.0017327	0.000371637	0.000579853	0.000657622	0.000999516	0.00326499	0.00500453	4.71094e-05	0.00106433	0.000978438	0.00291509	0.00207036	0.000332183	0.00168287	0.000477341	0	0.000224555	0.000861177	0	0.0005924	0.000217434	0.00117327	0.00273506	0.000699323	0.000764755	0.00167374	0.000671287	0.00226696	0.00844738	0	0.00122615	0.000478755	0.000342011	0.000377001	0	0	0.000746176	0	0.000335548	0	7.85485e-05	0.00197587	0.000185474
C53H102O6N	848.768	TAG(18:0/32:2)	0	9.36208e-05	3.131e-05	0	2.75107e-05	0	0	4.63302e-05	0	0.000115723	0.00031892	1.47316e-05	0.000267713	0	0	0.000105016	0	0	0	0	0	0	0	0	0	0.000114797	4.38974e-05	0.000131806	4.4742e-05	0.000240206	0.00019838	0.000177417	0.000741571	0	8.07117e-05	4.06906e-05	0	0	0	0.000223228	0	0	0	0	0	0	0
C53H104O6N	850.784	TAG(18:0/32:1)	0	0.000634031	0.000307452	0.00148693	0.00214251	0.000174717	0	0.000486946	0.000530153	0.00187725	0.000685252	9.88753e-05	0.000591042	0.000211335	0.0010813	0.000696221	0.000445951	0.000140277	0.00077559	0	4.75541e-05	0.000853059	4.34559e-05	0.000672627	0.000110691	0.000360105	0.000715839	0.000686316	0.000807632	0.00196031	0.000355404	0.00179257	0.00298777	0	0.000849885	0.00051202	0.00172403	0.000541919	0.000428463	0.00243533	0	0.000120093	0.000472294	0	6.84051e-05	0.00280235	0
C55H104O6N	874.784	TAG(18:0/34:3)	0	0.00362911	0.00128115	0.00124124	0.000307962	0.00078658	0.000558755	0.000537214	0.00172474	0.000810374	0.000239499	0	0.000594173	0.000892312	9.51798e-05	0.00112521	0.000471828	0.000280479	0.000656255	0.00151402	0	0.000853059	0	0.00105522	0.000984409	0.000414496	0.00426484	0.00179733	0.00157666	0.00260584	0.000839859	0.00234472	0.00562028	2.38792e-05	0.00193037	0.000676989	0.000740938	0.000270907	0.00119951	0	0.00136537	0.000205918	0.000248558	0.000261471	2.53243e-05	0.0100952	0.00185374
C55H106O6N	876.799	TAG(18:0/34:2)	0.0124457	0.0444384	0.00715287	0.0207004	0.00961182	0.00918152	0.00732578	0.023993	0.0139196	0.030349	0.0225281	0.010537	0.0122526	0.015187	0.0106826	0.0350163	0.0103421	0.0142122	0.0464912	0.0118624	0.0107897	0.0193096	0.0089182	0.0151616	0.0159742	0.0132051	0.0386846	0.0133476	0.0195379	0.0259986	0.011733	0.0215716	0.0559085	0.0150901	0.0207186	0.0168387	0.109954	0.0382491	0.0464304	0.11955	0.0375454	0.0308288	0.0291445	0.0612963	0.00915377	0.207815	0.0488052
C57H96O6N	890.721	TAG(18:0/36:9)	1.82023e-05	0.000222901	3.131e-05	0.000160439	6.60059e-05	0	0	9.25771e-05	0.000119439	5.79136e-05	0.000255213	0	7.83693e-05	5.4788e-05	0	0.000435048	0.000219748	0	0	0	0	0	0	6.16829e-05	0	0	0.000526532	6.0932e-05	0.000313234	0.000283517	2.59683e-05	0	0.000123605	2.04723e-05	0.000307319	9.22433e-05	0	0.000188447	0.000171293	0	0.000285815	0	0	0	0	0.00107763	0.000630478
C57H98O6N	892.737	TAG(18:0/36:8)	0.000372583	0.000436116	0.000134595	0.00436929	0.00140655	0.000104846	0.000259427	0.0001849	0.000390821	0.00145278	0.00287609	0.000194373	0.000462042	0.000213478	0.000224914	0.000269996	0.000500766	0.000519691	9.94759e-05	0.000241206	0	0.000487494	8.07117e-05	8.61644e-05	0.000640457	0.000146637	0.000858082	0.000451706	0.000919209	0.000996439	0.000315894	0.000516844	0.000221358	0.00110831	0.00332064	0.000188506	7.12736e-05	0.00042818	6.79849e-05	0	0.000383198	0.000343145	0.000149157	0.000348802	0.000273621	0.000678686	0
C57H100O6N	894.752	TAG(18:0/36:7)	0	0.000159928	4.55817e-05	0	0	0	0	0	0	0	0	0	0	0	0	0	5.80452e-05	0	0	0	4.75541e-05	7.13352e-05	0	0	0	0	0	4.88123e-05	2.56289e-05	0	0	0	0	0	0	9.44222e-05	6.38928e-05	0	0	0	0	0	7.15434e-05	0	0	0	0
C57H102O6N	896.768	TAG(18:0/36:6)	6.50415e-06	0.00233744	0.00132028	0.00132115	0.000797415	0.000843011	0.000174597	0.000111159	0.0011125	0.000243112	0.00035087	0	0.00048972	0.00156547	8.64634e-05	0.000450031	0.000885891	0.000857913	0	0.000683358	0	0.00101628	0	0.000617107	0.000415127	0	0.00145675	0.000505481	0.00082518	0.000415435	0.000427675	0.000583702	5.8525e-05	0	0.000723277	7.97558e-05	0	0	0	0	0	0	0	0	0	0	0
C57H104O6N	898.784	TAG(18:0/36:5)	0	0.00477046	0.00145763	0.0020615	0.00216677	0.00124053	0.000246328	0.000636778	0.00275193	0.000530524	0.00291937	0	0.000765525	0.00156772	0	0.00152877	0.00270038	0.000348389	0	0.000893939	0.000532333	0.00121097	0	0.000763012	0.00141584	0.000299699	0.000507289	0.00177483	0.000952698	0.000866607	0.000379913	0.00101951	0.000943684	0	0.000840828	0.000531629	0.000171005	0.00042406	0.000154179	0.000580151	7.94169e-05	0.000205918	0	0	0	0.00398761	0
C57H106O6N	900.799	TAG(18:0/36:4)	6.50415e-06	0.0175047	0.00261493	0.0073121	0.00342732	0.00311685	0.00155592	0.00516695	0.00601673	0.00525905	0.00341893	0	0.00184048	0.00754748	0.00428177	0.0127593	0.0025965	0.00402266	0.0188916	0.00537381	0.00575332	0.0104896	0	0.00356183	0.00271961	0.00591826	0.0105657	0.00377128	0.00316049	0.0037713	0.00179946	0.00627906	0.0100435	0	0.0029798	0.00252778	0.0189038	0.00741312	0.0108829	0.0239927	0.00961264	0.0108562	0.00932076	0.0115086	2.53243e-05	0.0776536	0.0182792
C57H108O6N	902.815	TAG(18:0/36:3)	0	0.0262124	0.00201895	0.0103146	0.00515563	0.00207953	0.000627074	0.0174049	0.00425256	0.0178402	0.00885332	0	0.00381212	0.00832145	0.00684863	0.0189328	0.00175409	0.00539926	0.08059	0.00545932	0.00844479	0.0214111	0	0.00637601	0.0018137	0.0142508	0.0296723	0.00470537	0.0044145	0.00825888	0.00179097	0.0112139	0.050388	0	0.00659814	0.00397061	0.0878481	0.0479562	0.0577547	0.134111	0.0383293	0.032452	0.0428921	0.0842505	0.000154452	0.220877	0.0725215
C57H110O6N	904.83	TAG(18:0/36:2)	4.55057e-05	0.0531664	0.00168285	0.0189574	0.0104707	0.000732468	0.000633495	0.0397457	0.00977379	0.0353505	0.024664	0	0.00695767	0.0177436	0.0169024	0.0349318	0.00470456	0.00695613	0.190036	0.00492791	0.014022	0.0342832	0.000183151	0.00951562	0.00231866	0.022736	0.0479035	0.00595641	0.00977074	0.0177096	0.00360295	0.0187152	0.0797821	0	0.0181899	0.00573118	0.177054	0.104674	0.110823	0.261535	0.108877	0.0878114	0.0859448	0.133563	0.000257626	0.515976	0.108543
C59H112O6N	930.846	TAG(18:0/38:3)	0	0	0	0	0	8.29965e-05	0	0	0	0	0	0	0	0	0	0	0	0	9.94759e-05	0	0	0	0	0	0	0	0	4.65796e-06	0	0	2.07809e-05	2.57022e-05	0	0	0	0	0	0	0.000291398	0.000446054	0	0	6.21675e-05	0	0	0.000718526	0
C59H114O6N	932.862	TAG(18:0/38:2)	0	0.000218449	0	0.000112317	0	0	0	0	0	0	0.000127606	0	9.79323e-05	0	4.32706e-05	0	6.46044e-05	0	0.00142054	0	0	8.53059e-05	0	0.000104933	1.97764e-05	0	0	0.000101364	7.30848e-05	3.74126e-05	0	7.68013e-05	0.000266699	0	3.72559e-05	0	0.00119678	5.89296e-05	0.000223916	0.00356393	0	8.58248e-05	0	0.000377825	0	0.00473247	0.00137171
Total TAG18:0containing			0.0132654	0.158402	0.0182668	0.068855	0.0661842	0.0188894	0.0122207	0.089064	0.04232	0.0981111	0.0726528	0.0110621	0.0295713	0.0542831	0.0431615	0.108396	0.0253501	0.0347226	0.339538	0.0310497	0.039957	0.0910719	0.00951219	0.0387955	0.0268197	0.0586191	0.138226	0.0344733	0.0438044	0.0656534	0.0227449	0.0671364	0.215977	0.0162428	0.0584729	0.032008	0.39807	0.200582	0.228428	0.546438	0.197224	0.162909	0.168641	0.291606	0.0101598	1.04839	0.25219
	Supporting Table S2. Polar and non-polar lipid molecular species of oil palm fruits from LC-MS analaysis.
[truncated: 149 more columns]
