# Supplementary material for: Differential Metabolite Profiles during Fruit Development in High-Yielding Oil Palm Mesocarp
Source: PLoS One. 2013 Apr 11;8(4):e61344. doi: 10.1371/journal.pone.0061344 (PMC3623811; doi:10.1371/journal.pone.0061344)
Supplement: Table S3 — Semi-quantitative raw data and normalized data of targeted compound from CE-MS analysis. (XLSX) [file pone.0061344.s004.xlsx]

## Sheet: Semi-quantitative results
	nmol/g	Group H						Group L							Group H						Group L
		12	14	16	18	20	22	week 12	week 14	week 16	week 18	week 20	week 22		12	14	16	18	20	22	week 12	week 14	week 16	week 18	week 20	week 22
		Mean	Mean	Mean	Mean	Mean	Mean	Mean	Mean	Mean	Mean	Mean	Mean		S.D.	S.D.	S.D.	S.D.	S.D.	S.D.	S.D.	S.D.	S.D.	S.D.	S.D.	S.D.
A_0001	Glyoxylic acid	17.7667	16.7407	11.2401	N.D.	N.D.	N.D.	11.8015	10.112	6.83527	N.D.	N.D.	N.D.		4.47818	3.83249	2.645	N.A.	N.A.	N.A.	2.65248	2.72998	N.A.	N.A.	N.A.	N.A.
A_0002	Glycolic acid	N.D.	N.D.	N.D.	N.D.	N.D.	N.D.	N.D.	N.D.	N.D.	N.D.	N.D.	N.D.		N.A.	N.A.	N.A.	N.A.	N.A.	N.A.	N.A.	N.A.	N.A.	N.A.	N.A.	N.A.
A_0003	Pyruvic acid	49.2776	42.1907	38.9232	33.7643	25.5892	29.4242	32.0001	35.427	30.5772	33.2694	18.7761	21.9254		20.3768	9.49639	12.5663	7.47001	3.14624	12.1378	8.31798	7.23339	6.3891	2.53076	5.72913	8.6173
A_0004	Lactic acid	35.8124	36.1802	36.1452	35.8603	40.8282	85.0138	35.881	29.6629	27.2546	31.5293	32.1924	66.7483		9.0109	6.16872	16.0834	12.6823	8.85602	89.22	10.3945	8.01806	4.53792	7.13141	6.61378	32.5869
A_0007	2-Hydroxybutyric acid	N.D.	N.D.	N.D.	N.D.	N.D.	N.D.	N.D.	N.D.	N.D.	N.D.	N.D.	N.D.		N.A.	N.A.	N.A.	N.A.	N.A.	N.A.	N.A.	N.A.	N.A.	N.A.	N.A.	N.A.
A_0008	3-Hydroxybutyric acid	N.D.	N.D.	N.D.	N.D.	N.D.	N.D.	N.D.	N.D.	N.D.	N.D.	N.D.	N.D.		N.A.	N.A.	N.A.	N.A.	N.A.	N.A.	N.A.	N.A.	N.A.	N.A.	N.A.	N.A.
A_0011	Fumaric acid	8.67355	6.96756	6.85676	9.05969	9.8104	16.4177	8.64495	6.97433	6.9502	10.7808	9.45397	12.1303		3.21815	1.62074	1.3169	2.30476	1.26104	4.7191	2.10474	2.25634	3.46757	3.39812	1.94475	4.32526
A_0012	2-Oxoisovaleric acid	N.D.	N.D.	N.D.	N.D.	N.D.	N.D.	N.D.	N.D.	N.D.	N.D.	N.D.	N.D.		N.A.	N.A.	N.A.	N.A.	N.A.	N.A.	N.A.	N.A.	N.A.	N.A.	N.A.	N.A.
A_0013	Succinic acid	112.332	104.653	87.1292	113.11	107.32	153.089	126.795	128.327	116.932	111.244	106.65	114.847		36.6332	39.297	23.4821	28.7968	24.2336	39.1732	36.3982	38.4768	41.7584	19.685	22.6406	31.4537
A_0016	Malic acid	11357.3	10117.1	11719.4	6899.26	1523.21	2106.59	4544.32	7512.98	7082.38	5796.91	2608.04	2284.28		3344.94	2306.61	3199.49	5661.65	626.285	1035.15	4636.01	4683.38	4596.14	5285.22	1347.04	676.664
	Malic/citric	0.74971	0.526975	0.549979	0.47613	0.294012	0.399744	0.252296	0.327244	0.261416	0.286213	0.310296	0.428722
A_0019	2-Oxoglutaric acid	13.6677	13.4382	16.0483	11.8002	10.1212	8.7286	39.5846	42.4457	42.3134	36.4773	21.363	20.9281		3.99365	3.06883	8.06263	4.75501	5.99452	3.93103	10.9673	10.4619	8.7621	11.4086	7.22675	9.54863
A_0024	Phosphoenolpyruvic acid	N.D.	N.D.	N.D.	N.D.	N.D.	N.D.	N.D.	N.D.	N.D.	N.D.	N.D.	N.D.		N.A.	N.A.	N.A.	N.A.	N.A.	N.A.	N.A.	N.A.	N.A.	N.A.	N.A.	N.A.
A_0025	Glyceraldehyde 3-phosphate	N.D.	N.D.	N.D.	N.D.	N.D.	N.D.	N.D.	N.D.	N.D.	N.D.	N.D.	N.D.		N.A.	N.A.	N.A.	N.A.	N.A.	N.A.	N.A.	N.A.	N.A.	N.A.	N.A.	N.A.
A_0026	Dihydroxyacetone phosphate	3.47115	3.91862	4.22411	3.78059	3.42563	4.71501	3.9225	4.31183	5.01806	4.36843	4.02831	4.20247		0.606536	1.42095	0.482331	1.40803	0.876473	1.36807	1.18619	0.805395	0.610783	1.05724	0.699294	1.21377
A_0027	Glycerol 3-phosphate	18.9192	19.0757	34.3535	47.6173	47.7483	43.7104	14.561	14.9656	24.0038	30.915	35.6775	34.0402		5.01978	6.2241	9.99715	19.5991	13.0947	9.07271	2.03664	4.08355	9.0337	7.68185	11.0687	10.95
A_0029	cis-Aconitic acid	22.4305	24.5457	31.4044	35.0821	37.1319	49.6607	23.4726	24.0646	30.9468	40.823	28.518	35.8862		7.39965	6.10068	7.48978	12.0431	13.4141	19.6264	3.49386	8.26656	8.42815	9.33209	10.5945	10.4372
A_0032	Indole-3-acetic acid	N.D.	N.D.	N.D.	N.D.	N.D.	N.D.	N.D.	N.D.	N.D.	N.D.	N.D.	N.D.		N.A.	N.A.	N.A.	N.A.	N.A.	N.A.	N.A.	N.A.	N.A.	N.A.	N.A.	N.A.
A_0036	3-Phosphoglyceric acid	11.0254	11.4201	13.7974	16.4033	16.4958	18.6289	12.9229	14.837	18.5423	18.9514	20.1931	20.5401		1.8189	3.18031	2.90146	4.2996	3.97076	3.35263	3.39063	3.10958	3.26719	4.24233	3.5366	2.80026
A_0037	2-Phosphoglyceric acid	N.D.	N.D.	N.D.	N.D.	N.D.	N.D.	N.D.	N.D.	N.D.	N.D.	N.D.	N.D.		N.A.	N.A.	N.A.	N.A.	N.A.	N.A.	N.A.	N.A.	N.A.	N.A.	N.A.	N.A.
A_0038	Isocitric acid	208.735	284.789	315.415	307.261	119.305	107.338	259.873	331.566	451.3	415.487	199.528	118.448		39.7133	46.6316	45.2555	107.155	72.5338	57.684	28.5928	103.168	134.852	73.4798	91.8613	40.0142
A_0039	Citric acid	15148.9	19198.5	21308.8	14490.3	5180.77	5269.84	18011.9	22958.4	27092.4	20253.9	8404.99	5328.11		3616.83	2798.42	3736.44	6055.3	4690.85	3492.78	3136.12	6711.34	8548.73	6695.48	4532.03	2639.94
A_0042	Gluconic acid	108.93	96.6722	105.441	127.546	110.046	110.081	103.417	107.111	118.012	131.609	136.12	139.481		22.2359	22.4215	22.4952	27.1221	24.8824	27.8593	21.6319	18.9876	26.9285	23.8227	28.626	22.0739
A_0043	Erythrose 4-phosphate	N.D.	N.D.	N.D.	N.D.	N.D.	N.D.	N.D.	N.D.	N.D.	N.D.	N.D.	N.D.		N.A.	N.A.	N.A.	N.A.	N.A.	N.A.	N.A.	N.A.	N.A.	N.A.	N.A.	N.A.
A_0050	Ribulose 5-phosphate	5.60184	5.95202	7.4286	6.82135	6.40345	7.13578	6.88411	7.58396	9.70019	7.34447	8.18833	9.10964		1.07985	1.54025	1.73627	2.44913	0.968311	2.34043	2.16559	1.4654	1.93621	1.78742	1.66489	2.5582
A_0051	Ribose 5-phosphate	3.29193	2.97207	3.54958	4.20932	4.14095	4.04965	2.04224	1.87717	2.48095	3.17077	4.06624	4.85625		1.3673	0.913108	1.17417	1.70103	0.827107	1.25618	0.587591	0.445695	0.931067	0.971941	1.36998	1.12191
A_0052	Glucose 1-phosphate	10.9776	11.026	10.8201	7.40294	9.73474	12.1807	12.1439	11.5919	11.4901	6.56069	6.55902	9.14027		2.12715	2.9814	2.19296	3.35355	3.69483	3.36771	3.0262	2.38858	1.96029	1.57147	1.32212	1.43686
A_0054	Glucose 6-phosphate	166.476	173.564	174.89	121.528	130.706	132.918	181.874	170.16	166.494	101.142	107.735	136.478		18.1599	27.7311	29.1126	47.38	49.7007	13.3065	38.4687	23.958	15.087	16.9004	26.1025	25.8414
A_0056	Fructose 6-phosphate	39.786	43.9825	53.2774	61.1749	50.3991	38.127	38.7035	40.4003	45.8138	46.2499	44.6753	44.8341		4.63139	9.75077	10.1678	18.9469	11.034	14.7316	7.27898	8.55598	10.6003	11.3102	16.357	6.87294
A_0057	6-Phosphogluconic acid	N.D.	N.D.	N.D.	N.D.	N.D.	N.D.	N.D.	N.D.	N.D.	N.D.	N.D.	N.D.		N.A.	N.A.	N.A.	N.A.	N.A.	N.A.	N.A.	N.A.	N.A.	N.A.	N.A.	N.A.
A_0058	Sedoheptulose 7-phosphate	3.11109	2.82505	2.9827	2.35203	3.24752	4.396	3.25749	3.29916	3.45452	2.22843	2.86542	4.93892		0.913883	0.774448	0.48771	0.457994	1.12761	0.792684	1.04545	0.72049	0.677462	0.404738	0.437098	1.01758
A_0059	dTMP	N.D.	N.D.	N.D.	N.D.	N.D.	N.D.	N.D.	N.D.	N.D.	N.D.	N.D.	N.D.		N.A.	N.A.	N.A.	N.A.	N.A.	N.A.	N.A.	N.A.	N.A.	N.A.	N.A.	N.A.
A_0060	CMP	N.D.	N.D.	N.D.	N.D.	N.D.	N.D.	N.D.	N.D.	N.D.	N.D.	N.D.	N.D.		N.A.	N.A.	N.A.	N.A.	N.A.	N.A.	N.A.	N.A.	N.A.	N.A.	N.A.	N.A.
A_0061	UMP	N.D.	N.D.	2.75995	4.98222	9.05404	10.6108	1.97508	2.18055	3.64949	4.64825	10.4838	12.9939		N.A.	N.A.	0.314282	1.95351	4.58014	6.44986	N.A.	N.A.	2.56053	2.10624	4.39488	2.3032
A_0062	cAMP	N.D.	N.D.	N.D.	N.D.	N.D.	N.D.	N.D.	N.D.	N.D.	N.D.	N.D.	N.D.		N.A.	N.A.	N.A.	N.A.	N.A.	N.A.	N.A.	N.A.	N.A.	N.A.	N.A.	N.A.
A_0063	Fructose 1,6-diphosphate	N.D.	N.D.	2.72824	3.30658	5.72481	8.80739	2.02723	2.16703	2.84884	2.85607	3.74677	6.2897		N.A.	N.A.	1.23039	0.659656	2.01317	2.52403	1.21082	0.491755	0.75116	1.19651	1.46305	1.55169
A_0064	cGMP	N.D.	1.02391	1.24361	2.55433	1.41521	1.47621	N.D.	0.325116	1.55514	1.85626	1.82599	1.70756		N.A.	N.A.	0.349145	1.24008	0.712869	0.424077	N.A.	N.A.	0.32279	0.458107	0.610026	0.992019
A_0065	AMP	N.D.	N.D.	N.D.	2.40308	2.55413	3.00064	N.D.	1.46911	1.90284	1.97166	3.03981	4.42613		N.A.	N.A.	N.A.	0.575183	1.12106	0.898995	N.A.	0.0530444	0.323283	0.714565	1.00131	1.13876
A_0066	IMP	N.D.	N.D.	N.D.	N.D.	N.D.	N.D.	N.D.	N.D.	N.D.	N.D.	N.D.	N.D.		N.A.	N.A.	N.A.	N.A.	N.A.	N.A.	N.A.	N.A.	N.A.	N.A.	N.A.	N.A.
A_0067	GMP	N.D.	N.D.	N.D.	N.D.	N.D.	N.D.	N.D.	N.D.	N.D.	N.D.	N.D.	N.D.		N.A.	N.A.	N.A.	N.A.	N.A.	N.A.	N.A.	N.A.	N.A.	N.A.	N.A.	N.A.
A_0069	CoA_divalent	N.D.	N.D.	N.D.	N.D.	N.D.	N.D.	N.D.	N.D.	N.D.	N.D.	N.D.	N.D.		N.A.	N.A.	N.A.	N.A.	N.A.	N.A.	N.A.	N.A.	N.A.	N.A.	N.A.	N.A.
A_0070	PRPP	N.D.	N.D.	N.D.	N.D.	N.D.	N.D.	N.D.	N.D.	N.D.	N.D.	N.D.	N.D.		N.A.	N.A.	N.A.	N.A.	N.A.	N.A.	N.A.	N.A.	N.A.	N.A.	N.A.	N.A.
A_0071	dTDP	N.D.	N.D.	N.D.	N.D.	N.D.	N.D.	N.D.	N.D.	N.D.	N.D.	N.D.	N.D.		N.A.	N.A.	N.A.	N.A.	N.A.	N.A.	N.A.	N.A.	N.A.	N.A.	N.A.	N.A.
A_0072	CDP	N.D.	N.D.	2.96268	5.77018	9.00487	8.56336	N.D.	N.D.	4.11582	5.40809	7.08997	7.60502		N.A.	N.A.	N.A.	1.31359	2.48213	1.75184	N.A.	N.A.	N.A.	1.70021	2.19457	2.10049
A_0073	UDP	5.65267	6.74637	11.0104	16.9485	14.0999	7.90819	6.3453	6.17396	9.07758	17.9028	17.3908	15.4178		0.738536	1.51015	2.79993	3.373	6.2023	3.49878	1.33229	1.47154	2.96998	3.79461	3.80579	1.55542
A_0074	Acetyl CoA_divalent	N.D.	N.D.	N.D.	N.D.	N.D.	N.D.	N.D.	N.D.	N.D.	N.D.	N.D.	N.D.		N.A.	N.A.	N.A.	N.A.	N.A.	N.A.	N.A.	N.A.	N.A.	N.A.	N.A.	N.A.
A_0076	Malonyl CoA_divalent	N.D.	N.D.	N.D.	N.D.	N.D.	N.D.	N.D.	N.D.	N.D.	N.D.	N.D.	N.D.		N.A.	N.A.	N.A.	N.A.	N.A.	N.A.	N.A.	N.A.	N.A.	N.A.	N.A.	N.A.
A_0077	ADP	14.0691	15.1711	19.772	26.2988	36.7842	35.7939	13.7423	13.8442	17.2203	22.4128	28.617	33.0576		1.66455	2.50824	4.38141	5.64433	5.33781	5.49433	1.92958	2.66952	2.86995	3.52838	6.41336	3.68783
A_0078	GDP	N.D.	N.D.	N.D.	N.D.	N.D.	N.D.	N.D.	N.D.	N.D.	N.D.	N.D.	N.D.		N.A.	N.A.	N.A.	N.A.	N.A.	N.A.	N.A.	N.A.	N.A.	N.A.	N.A.	N.A.
A_0079	dCTP	N.D.	N.D.	N.D.	N.D.	N.D.	N.D.	N.D.	N.D.	N.D.	N.D.	N.D.	N.D.		N.A.	N.A.	N.A.	N.A.	N.A.	N.A.	N.A.	N.A.	N.A.	N.A.	N.A.	N.A.
A_0080	dTTP	N.D.	N.D.	N.D.	N.D.	N.D.	N.D.	N.D.	N.D.	N.D.	N.D.	N.D.	N.D.		N.A.	N.A.	N.A.	N.A.	N.A.	N.A.	N.A.	N.A.	N.A.	N.A.	N.A.	N.A.
A_0081	CTP	N.D.	N.D.	N.D.	N.D.	N.D.	N.D.	N.D.	N.D.	N.D.	N.D.	N.D.	N.D.		N.A.	N.A.	N.A.	N.A.	N.A.	N.A.	N.A.	N.A.	N.A.	N.A.	N.A.	N.A.
A_0082	UTP	3.59986	4.85541	6.78508	10.6537	5.85127	3.48173	5.1813	6.54942	10.2495	16.1998	14.7232	6.84371		0.715174	1.70884	2.60264	5.43789	2.82969	N.A.	1.20315	1.19519	1.82989	2.66176	4.56263	1.84051
A_0083	dATP	N.D.	N.D.	N.D.	N.D.	N.D.	N.D.	N.D.	N.D.	N.D.	N.D.	N.D.	N.D.		N.A.	N.A.	N.A.	N.A.	N.A.	N.A.	N.A.	N.A.	N.A.	N.A.	N.A.	N.A.
A_0084	ATP	6.39358	8.07284	9.20069	12.9666	9.13852	5.09536	10.2483	13.4374	16.509	17.1833	19.3342	12.5402		2.45379	2.69463	4.26177	4.64055	3.76869	2.54241	1.99091	3.10082	5.33138	3.26956	4.08892	1.4372
A_0085	GTP	N.D.	N.D.	N.D.	N.D.	N.D.	N.D.	N.D.	N.D.	N.D.	N.D.	N.D.	N.D.		N.A.	N.A.	N.A.	N.A.	N.A.	N.A.	N.A.	N.A.	N.A.	N.A.	N.A.	N.A.
A_0088	NAD+	8.54313	10.3293	13.4864	22.0777	24.526	25.8462	12.2347	13.1383	18.2571	22.7737	25.637	25.4169		3.99586	5.96805	6.37666	6.74492	3.82653	4.63195	3.74811	4.48095	3.58125	4.01945	2.74597	1.98823
A_0089	NADP+	3.64555	3.79609	4.838	7.16077	8.11504	9.4926	4.27654	3.7693	5.04826	6.44754	7.76049	7.68085		0.987067	0.795209	1.05078	1.28128	0.868917	1.93856	1.22498	1.09075	0.848849	1.00725	1.62105	1.50337
C_0001	Gly	851.336	802.858	377.254	133.984	157.329	157.563	731.565	526.3	279.315	144.069	151.138	188.895		225.306	315.328	227.788	22.9214	37.0119	35.6123	104.721	192.175	158.702	72.1325	61.2955	59.4124
C_0003	Putrescine	71.1027	136.004	194.023	190.865	223.545	377.84	91.4665	165.378	231.396	242.365	205.337	318.567		23.2334	37.1438	53.0287	70.6599	76.5994	152.754	39.6256	79.1991	71.4859	101.719	66.5058	121.282
C_0004	β-Ala	25.3793	17.3306	14.6827	29.7309	37.8152	31.2968	17.4833	11.3989	9.61979	19.209	29.1631	32.3358		14.0389	9.21031	7.29749	10.7534	9.67124	6.61652	4.62631	4.59969	5.16339	6.30022	10.7467	15.0082
C_0005	Sarcosine	N.D.	N.D.	0.773391	0.684613	N.D.	N.D.	N.D.	N.D.	N.D.	1.01757	N.D.	N.D.		N.A.	N.A.	0.116316	N.A.	N.A.	N.A.	N.A.	N.A.	N.A.	N.A.	N.A.	N.A.
C_0006	Ala	2389.02	1846.48	793.876	588.294	878.149	649.795	1515.55	925.149	593.295	450.202	539.688	691.562		1067.24	826.078	373.638	384.828	508.003	144.506	480.16	320.931	224.629	143.399	212.794	169.317
C_0012	N,N-Dimethylglycine	N.D.	N.D.	N.D.	N.D.	N.D.	N.D.	N.D.	N.D.	N.D.	N.D.	N.D.	N.D.		N.A.	N.A.	N.A.	N.A.	N.A.	N.A.	N.A.	N.A.	N.A.	N.A.	N.A.	N.A.
C_0014	GABA	878.976	727.088	503.276	252.979	135.567	71.0958	588.222	443.327	282.036	149.37	67.5976	59.243		344.313	212.185	182.467	128.118	60.7009	14.0546	78.9672	126.63	108.924	46.0901	20.0414	23.3311
C_0016	Choline	823.179	963.784	1015.4	1093.72	1104.22	1017.46	822.017	899.019	1008.7	1086.73	964.309	940.196		140.144	126.139	180.64	144.477	195.625	153.882	177.736	151.672	116.734	107.148	117.01	136.74
C_0017	Ser	3787.96	4159.79	3468.9	2569.67	2753.61	2215.92	3079.7	2750.01	2596.15	2170.66	1903.48	1815.46		1019.49	1230.18	1089.38	564.64	866.903	352.552	583.063	722.408	823.911	437.737	444.507	222.2
C_0018	Cytosine	0.949762	1.00572	1.252	1.73543	1.77938	2.05486	1.15754	1.58758	1.70233	2.01009	2.44539	2.68967		0.156065	0.148826	0.217249	0.309759	0.234454	0.245309	0.242186	0.357109	0.402877	0.235753	0.313323	0.517863
C_0019	Uracil	3.09266	2.69975	3.43111	6.0109	8.81499	11.5028	1.83377	1.6882	1.83358	2.89529	3.46731	4.82587		0.725136	0.581573	0.702726	2.98441	1.78813	1.70332	0.396978	0.199205	0.395034	0.928047	0.863115	1.49797
C_0020	Creatinine	0.165192	0.197701	0.208554	N.D.	0.154094	0.284214	N.D.	N.D.	0.160716	0.255971	0.197464	0.148366		N.A.	0.0340895	0.176533	N.A.	N.A.	0.223718	N.A.	N.A.	N.A.	0.0921666	0.0421306	0.0365252
C_0021	Pro	360.325	322.82	191.1	128.575	154.586	94.1692	328.448	241.185	162.977	106.886	110.478	105.928		73.4783	99.5364	80.8909	66.8319	95.2043	14.7056	52.1078	77.3584	77.3663	38.6316	38.661	36.7636
C_0022	Betaine	78.315	74.0732	89.9362	64.0321	31.4374	33.8669	75.9549	87.5273	123.438	110.926	59.1803	46.1811		41.9277	46.1199	51.5631	32.3741	14.1568	25.2959	43.0033	65.1715	101.96	83.2732	46.3876	33.2324
C_0023	Val	243.784	204.187	112.395	112.536	144.903	81.8352	238.706	180.988	120.299	88.081	108.461	99.9781		31.6449	64.5891	44.518	102.963	114.884	23.8715	28.5349	57.3723	51.2531	29.0713	61.1527	34.4056
C_0027	Thr	583.903	630.559	360.783	183.025	196.66	163.976	531.317	480.708	327.774	168.685	163.149	168.278		129.695	190.528	178.488	93.0497	82.6657	29.4272	65.126	147.713	160.997	44.2863	51.8661	39.0535
C_0028	Homoserine	5.26403	4.16987	1.93378	1.17293	1.08272	1.32667	4.16117	2.79797	1.39417	0.926395	0.782939	1.09874		0.939545	1.52124	0.77923	0.545634	0.545816	0.528955	0.952789	1.29327	0.410566	0.289806	0.306778	0.66135
C_0029	Betaine aldehyde_+H2O	0.155771	0.178421	0.138731	0.15199	0.109411	0.0973681	0.16931	0.190953	0.163632	0.153956	0.156192	0.128616		0.0572286	0.0301574	0.0238429	0.0394222	0.028863	0.0576216	0.0771916	0.0503676	0.0304087	0.0234572	0.0547592	0.0513152
C_0030	Cys	N.D.	N.D.	N.D.	N.D.	N.D.	N.D.	N.D.	N.D.	N.D.	N.D.	N.D.	N.D.		N.A.	N.A.	N.A.	N.A.	N.A.	N.A.	N.A.	N.A.	N.A.	N.A.	N.A.	N.A.
C_0039	Hydroxyproline	8.09662	9.12291	8.33396	4.8539	2.43405	1.92572	9.15844	9.58712	8.32911	3.69097	2.00097	1.75103		1.22015	2.33574	1.92732	1.31565	0.866437	0.725624	2.02896	1.9625	2.72496	1.37303	0.412467	0.544651
C_0041	Creatine	0.395115	0.337985	0.0916572	0.0630057	N.D.	0.141395	N.D.	N.D.	N.D.	N.D.	N.D.	N.D.		0.339563	0.264821	0.0109371	0.0104443	N.A.	0.0487264	N.A.	N.A.	N.A.	N.A.	N.A.	N.A.
C_0042	Ile	70.6747	54.3244	39.8146	71.8829	106.508	57.8376	69.6352	52.4184	41.7568	46.4579	63.909	64.5886		10.3706	15.6044	13.9496	78.9432	102.504	15.2786	10.6572	21.5689	14.0069	13.6606	30.8791	18.5493
C_0043	Leu	61.8168	45.9505	31.3513	67.4837	103.7	43.117	52.8534	35.455	30.1747	43.1819	61.5224	52.302		9.90877	15.3085	10.9895	73.1797	109.936	12.8367	8.52291	14.8715	9.93857	19.386	32.6033	13.897
C_0044	Ornithine	1.02347	1.33848	0.621659	0.693281	0.833464	0.563513	0.917192	1.0521	0.595254	0.618137	1.29797	0.463863		0.3277	1.03275	0.234614	0.240771	0.430678	0.157866	0.390461	0.356223	0.157148	0.220214	1.93891	0.148261
C_0045	Asn	4449.75	3501.23	1734.53	1091.87	787.134	373.227	2694.39	1200.8	839.955	792.489	599.974	345.196		2196.78	1426.5	868.397	419.142	367.816	188.772	1449.23	777.732	333.052	217.922	355.871	119.298
C_0046	Asp	1729.36	1499.98	1049.75	996.58	838.881	785.387	1559.39	1198.51	975.71	1004.69	853.963	706.418		293.592	260.401	124.92	149.129	258.355	126.353	321.433	213.372	100.925	125.503	51.6099	77.2615
C_0047	Adenine	16.27	11.9855	14.7672	17.1785	24.4311	33.765	6.4801	4.43966	4.96389	7.29858	9.51601	16.2321		9.63083	6.76486	7.14379	8.61034	8.88957	9.46773	1.93077	1.7006	1.53948	2.15384	3.78446	3.76085
C_0048	Hypoxanthine	N.D.	N.D.	N.D.	N.D.	N.D.	N.D.	N.D.	N.D.	N.D.	N.D.	N.D.	N.D.		N.A.	N.A.	N.A.	N.A.	N.A.	N.A.	N.A.	N.A.	N.A.	N.A.	N.A.	N.A.
C_0049	Anthranilic acid	237.647	220.708	201.917	217.54	265.229	279.049	232.865	269.609	270.6	291.498	338.475	377.691		49.9969	37.1162	45.0054	49.9378	66.4625	47.2495	51.8627	60.8298	67.7987	86.1301	105.648	164.466
C_0050	Tyramine	3.90177	3.54328	3.14528	2.34274	1.77312	1.02207	4.29262	3.53271	2.08884	2.28352	1.496	1.03962		1.77237	1.55338	1.6406	0.465694	0.554471	0.484365	2.16841	2.07071	0.483726	0.917198	0.385817	0.546564
C_0056	Spermidine	22.8631	38.9254	50.208	100.474	216.49	413.632	25.7131	26.4471	38.6904	64.3355	151.256	316.002		8.09162	4.93508	10.1118	28.856	80.9503	224.753	12.4364	19.0754	9.65664	15.4755	102.651	103.433
C_0057	Lys	423.59	381.352	182.756	114.251	99.2194	75.5457	278.666	201.521	137.409	102.579	106.842	100.849		178.443	165.437	130.038	68.1403	55.01	20.2207	67.4237	84.37	74.7513	38.77	50.5103	50.0607
C_0059	Gln	2782.52	2776.51	2526.82	2661.21	2493.56	1646.59	2925.3	2469.98	2432.31	2388.25	1828.92	1644.89		494.883	403.516	298.244	831.669	1086.41	254.47	503.911	413.728	548.921	499.2	332.309	227.028
C_0060	Glu	2097.93	2088.59	1858.28	1953.59	1827.1	1242.7	2207.13	1858.99	1783.4	1806.24	1430.19	1269.96		335.942	236.035	170.395	547.327	769.701	150.224	319.359	280.37	377.326	254.228	240.776	203.618
C_0061	Met	47.2416	27.9095	16.5148	27.3363	33.9261	11.9295	42.5825	28.1615	23.4324	16.3075	21.8712	18.2656		9.46946	8.47442	5.02393	38.9401	46.853	8.53883	14.1831	16.6705	14.7255	5.9579	25.6575	10.4331
C_0064	Guanine	0.257521	0.266888	0.300447	N.D.	0.869201	0.24698	0.232948	0.229941	0.225539	0.234165	0.208087	0.2485		0.0373779	0.123097	0.137156	N.A.	0.814501	0.085104	0.0506441	0.0443205	0.0233946	0.0626898	0.0135026	0.0582171
C_0067	His	343.616	403.617	263.597	107.7	95.7832	62.3746	305.522	287.321	248.118	118.203	97.0736	96.6503		102.592	118.595	143.629	87.8249	85.0264	24.4716	59.977	87.405	124.894	37.4609	62.1533	58.5032
C_0069	Indole-3-acetaldehyde	19.0829	18.0112	16.7951	17.8783	21.5936	20.4755	20.2041	18.062	16.1996	13.9356	15.4447	17.6194		3.52995	1.68855	1.88601	1.83488	2.93619	2.82108	4.66355	3.62556	2.85573	2.47023	3.24478	2.98035
C_0072	Tryptamine	0.517737	N.D.	N.D.	N.D.	N.D.	N.D.	N.D.	0.158784	0.14004	N.D.	0.137214	N.D.		N.A.	N.A.	N.A.	N.A.	N.A.	N.A.	N.A.	N.A.	0.102715	N.A.	0.0106174	N.A.
C_0079	Phe	22.7902	17.1869	12.9613	48.9475	76.6188	31.4505	21.3649	19.0799	15.0566	26.9458	47.8658	40.0104		6.68923	5.88905	3.0622	69.7039	92.7287	13.5308	4.13726	11.2652	4.61647	10.4212	33.3331	16.1209
C_0086	Citrulline	19.165	17.0538	9.59796	2.09825	3.89194	1.50422	16.734	10.5619	5.54436	1.96449	1.33364	1.57322		9.32367	7.83186	6.20761	1.98644	5.31891	0.905157	9.76677	8.78617	4.0142	0.994794	0.862593	0.640845
C_0087	Arg	1081.23	1117.2	661.375	303.006	213.878	127.728	806.489	618.032	408.84	267.954	201.28	171.256		351.03	346.497	465.973	174.95	107.095	23.3917	334.918	240.786	218.27	84.0947	72.1027	91.5656
C_0091	Tyr	47.4616	35.4687	20.5593	53.6056	92.8669	52.62	33.9938	31.4231	27.0493	33.367	69.6932	79.913		33.0408	25.4758	9.69878	54.149	84.0655	23.724	11.1155	24.5605	17.3924	11.2687	53.2991	69.5748
C_0106	Spermine	23.4334	45.9801	51.9666	65.4954	46.8121	50.2609	32.3494	43.8108	47.9476	52.9644	42.2305	35.7579		12.9892	9.43838	9.37711	12.8744	14.3198	19.2149	21.1233	42.2622	17.7829	16.1662	19.5271	9.63192
C_0108	Trp	11.9051	14.2397	9.49232	25.1761	51.8503	30.9575	13.2519	29.5789	31.4253	22.5677	44.4743	42.6284		8.98848	11.7222	2.8758	25.3631	41.1218	8.6819	6.6792	25.0402	22.8898	6.84408	28.7378	24.2116
C_0111	Carnosine	N.D.	N.D.	N.D.	N.D.	N.D.	N.D.	N.D.	N.D.	N.D.	N.D.	N.D.	N.D.		N.A.	N.A.	N.A.	N.A.	N.A.	N.A.	N.A.	N.A.	N.A.	N.A.	N.A.	N.A.
C_0114	Cytidine	1.19936	0.972208	1.23424	2.31287	3.69633	6.1384	0.844814	0.564964	0.61352	1.10619	1.56251	2.23654		0.528215	0.326078	0.549172	1.21985	1.34778	3.2781	0.230487	0.181736	0.129695	0.284864	0.821536	1.05338
C_0115	Uridine	13.7994	12.4822	16.0621	33.2436	57.7091	70.1021	10.4836	8.56261	13.9649	15.9201	29.0923	40.6141		6.41013	3.45702	5.72796	17.998	13.1147	10.5599	5.71963	1.47937	7.57901	6.70627	11.0328	15.2964
C_0121	Adenosine	0.907122	0.623713	0.959246	1.30616	2.70633	4.0988	1.1279	0.804373	1.10135	1.32425	1.98571	4.62585		0.357197	0.154275	0.159886	0.384946	0.94095	1.1901	0.463757	0.386609	0.461048	0.576483	0.931844	3.94117
C_0122	Inosine	0.505971	0.612218	0.361502	0.239195	0.457024	0.398593	0.542912	0.585079	0.421634	N.D.	0.27331	0.389005		0.231231	0.0984934	0.091697	0.0754038	0.147796	0.0965174	0.249636	0.129633	0.106219	N.A.	0.0782101	0.0887942
C_0125	Guanosine	4.50103	3.10603	4.33391	7.28648	12.8409	16.5986	2.76786	2.02717	2.06463	3.44321	5.24755	7.75099		2.14651	1.19562	1.81656	3.75926	3.66251	2.39772	0.707502	0.296255	0.538334	1.48089	2.44279	2.99152
C_0129	Glutathione (GSSG)_divalent	4.68559	3.41997	4.17092	8.4741	7.9817	7.23634	5.63184	5.14689	5.39643	11.293	6.33957	7.66162		1.56942	0.770375	0.73492	5.05573	5.2137	5.39565	2.11493	1.68946	1.7964	9.04055	2.49646	4.87264
C_0130	Glutathione (GSH)	0.255091	0.207406	0.238999	0.282752	0.222439	0.201677	N.D.	N.D.	N.D.	N.D.	N.D.	N.D.		0.07306	0.0513207	0.0616041	0.0681157	0.00221495	0.0470677	N.A.	N.A.	N.A.	N.A.	N.A.	N.A.
C_0131	S-Adenosylmethionine	2.79459	3.3673	4.63251	11.5643	14.1652	14.2394	3.77861	3.46339	5.41088	12.0017	14.8772	13.858		1.25651	0.636453	1.7093	4.62184	4.7096	3.34695	1.26277	1.96379	1.59496	2.66941	2.22377	3.59292
	Supporting Table S3. semi-quantitative raw data and normalized data of targeted compound from CE-MS analysis.
